# Supplementary material for: Transcriptional and Metabolic Changes Associated to the Infection by Fusarium verticillioides in Maize Inbreds with Contrasting Ear Rot Resistance
Source: PLoS One. 2013 Apr 18;8(4):e61580. doi: 10.1371/journal.pone.0061580 (PMC3630110; doi:10.1371/journal.pone.0061580)
Supplement: File S1 — Differentially expressed genes in L4637 vs L4674 after Fusarium verticillioides infection. (XLS) [file pone.0061580.s001.xls]

## Sheet: 74IvsNI
Array ID	log2 74 I/NI	log2 37 I/NI	log 2 37/74 NI	log 2 37/74 I	Putative_Annotation	Match_Rice_Model
MZ00038255	4.53862				Zein-alpha precursor (19 kDa) (Clone GZ19AB11). {Zea mays;} ^|^PIR|S03417|S03417 19K zein precursor (clone gZ19AB11) - maize {Zea mays;} ^|^GB|CAA29340.1|22543|ZMZEI19 unnamed protein product; 19 kd alpha ze-TRUNCATED-	NA
MZ00037974	4.53496				zp22/D87 {Zea mays;}	NA
MZ00038032	4.47146				Zein-alpha precursor (19 kDa) (Clone 19C2). {Zea mays;} ^|^PIR|H24557|ZIZM92 19K zein precursor (clone cZ19C2) - maize {Zea mays;} ^|^GB|AAL16987.1|16305129|AF371271 19kD alpha zein B3 {Zea mays;} ^|^GB|AAA3-TRUNCATED-	NA
MZ00038249	4.31083				zp22/6 {Zea mays;}	NA
MZ00036938	4.25248				zp22/6 {Zea mays;}	NA
MZ00039288	4.2318			-3.38904	mutant 19 kDa S15P alpha-zein {Zea mays;}	NA
MZ00037986	4.19282			-5.28568	zein Zd1, 19K - maize {Zea mays;} ^|^GB|CAA47640.1|535021|ZMZEINZD1 zein Zd1 (19 kDa zein) {Zea mays;}	NA
MZ00040897	4.14838				zein M1. {Zea mays;}	NA
MZ00041024	4.12825				22kD alpha zein 4 {Zea mays;}	NA
MZ00038189	4.11992				zein {Zea mays;}	NA
MZ00038100	4.0948				zein {Zea mays;}	NA
MZ00035252	4.08987				zp22/6 {Zea mays;}	NA
MZ00038145	4.03236			-4.20656	Zein-alpha precursor (19 kDa) (PMS1). {Zea mays;} ^|^PIR|S15655|S15655 zein, 19K - maize {Zea mays;} ^|^GB|CAA37651.1|22446|ZMPMS1G 19 kDa zein {Zea mays;}	NA
MZ00037952	4.02631		-0.905623	-5.15406	Zein-alpha precursor (Clone Z4). {Zea mays;} ^|^PIR|S07172|S07172 19K zein precursor (clone Z4) - maize {Zea mays;} ^|^GB|AAL16986.1|16305127|AF371270 19kD alpha zein B2 {Zea mays;} ^|^GB|CAA24719.1|4388702|-TRUNCATED-	NA
MZ00040586	4.01847			-3.36227	Zein-alpha precursor (19 kDa) (PMS1). {Zea mays;} ^|^PIR|S15655|S15655 zein, 19K - maize {Zea mays;} ^|^GB|CAA37651.1|22446|ZMPMS1G 19 kDa zein {Zea mays;}	NA
MZ00037567	3.9619				zp22/6 {Zea mays;}	NA
MZ00038239	3.94536				zp22/6 {Zea mays;}	NA
MZ00042837	3.93044				Zein-alpha precursor (19 kDa) (Clone A20). {Zea mays;} ^|^PIR|A22762|ZIZM2 19K zein precursor (clone A20) - maize {Zea mays;} ^|^GB|CAA24723.1|22529|ZMZE07 unnamed protein product; zein {Zea mays;}	NA
MZ00040879	3.92874			-3.50996	19K zein precursor (clone ZG31A) - maize (fragment) {Zea mays;} ^|^GB|CAA24720.1|809117|ZMZE04 zein {Zea mays;}	NA
MZ00037644	3.90487				unknown protein {Oryza sativa (japonica cultivar-group);}	LOC_Os08g02080
MZ00035492	3.88356				zp22/D87 {Zea mays;}	NA
MZ00038204	3.83335			-4.3686	19kD alpha zein B1 {Zea mays;}	NA
MZ00057302	3.82923		-0.337481	-4.78007	22kD alpha zein 4 {Zea mays;}	NA
MZ00040861	3.77566				zein A20. {Zea mays;}	NA
MZ00057414	3.77259			-4.67691	zein Zd1, 19K - maize {Zea mays;} ^|^GB|CAA47639.1|535020|ZMZEINZD1 zein Zd1 (19 kDa zein) {Zea mays;}	NA
MZ00057413	3.72838			-4.46209	zein Zd1, 19K - maize {Zea mays;} ^|^GB|CAA47639.1|535020|ZMZEINZD1 zein Zd1 (19 kDa zein) {Zea mays;}	NA
MZ00042201	3.72483				Zein-alpha precursor (19 kDa) (Clone ZG99). {Zea mays;} ^|^PIR|A29288|ZIZM99 19K zein precursor (clone ZG99) - maize {Zea mays;} ^|^GB|CAA24726.1|22534|ZMZE10 zein {Zea mays;} ^|^GB|CAA24717.1|22519|ZMZE01 zein {Zea mays;}	NA
MZ00040963	3.6791				Zein-alpha precursor (Clone Z4). {Zea mays;} ^|^PIR|S07172|S07172 19K zein precursor (clone Z4) - maize {Zea mays;} ^|^GB|CAA24719.1|4388702|ZMZE03 zein {Zea mays;} ^|^GB|AAL16986.1|16305127|AF371270 19kD alpha zein B2 {Zea mays;}	NA
MZ00038220	3.67271				zein {Zea mays;}	NA
MZ00035586	3.63678			-3.48094	zein Zd1, 19K - maize {Zea mays;} ^|^GB|CAA47640.1|535021|ZMZEINZD1 zein Zd1 (19 kDa zein) {Zea mays;}	NA
MZ00037587	3.58637				22K zein precursor (clone pZ22.3) - maize {Zea mays;} ^|^GB|AAA33533.1|168686|MZEZE22B 26.99 kd zein protein {Zea mays;}	LOC_Os01g38480
MZ00042861	3.5373				Zein-alpha precursor (19 kDa) (Clone 19C2). {Zea mays;} ^|^PIR|H24557|ZIZM92 19K zein precursor (clone cZ19C2) - maize {Zea mays;} ^|^GB|AAA33530.1|168680|MZEZE19C2 19 kDa zein protein {Zea mays;} ^|^GB|AAL16987.1|16305129|AF371271 19kD alpha zein B3 {Zea mays;}	NA
MZ00041048	3.46907				Zein-alpha precursor (19 kDa) (Clone 19C2). {Zea mays;} ^|^PIR|H24557|ZIZM92 19K zein precursor (clone cZ19C2) - maize {Zea mays;} ^|^GB|AAL16987.1|16305129|AF371271 19kD alpha zein B3 {Zea mays;} ^|^GB|AAA3-TRUNCATED-	NA
MZ00039415	3.38624				19K zein precursor (clone ZG31A) - maize (fragment) {Zea mays;} ^|^GB|CAA24720.1|809117|ZMZE04 zein {Zea mays;}	NA
MZ00038256	3.33587				Glutelin 2 precursor (Zein-gamma) (27 kDa zein) (Alcohol-solublereduced glutelin) (ASG) (Zein ZC2). {Zea mays;} ^|^PIR|A93557|ZMZM19 glutelin 2 precursor (clone pME119) - maize {Zea mays;} ^|^GB|AAL16977.1|1-TRUNCATED-	NA
MZ00037633	3.29055				zp22/6 {Zea mays;}	NA
MZ00037852	3.19614				22K zein precursor (clone pZ22.3) - maize {Zea mays;} ^|^GB|AAA33533.1|168686|MZEZE22B 26.99 kd zein protein {Zea mays;}	LOC_Os01g38480
MZ00039409	3.14624				Zein-alpha precursor (19 kDa) (Clone ZG99). {Zea mays;} ^|^PIR|A29288|ZIZM99 19K zein precursor (clone ZG99) - maize {Zea mays;} ^|^GB|CAA24726.1|22534|ZMZE10 zein {Zea mays;} ^|^GB|CAA24717.1|22519|ZMZE01 z-TRUNCATED-	NA
MZ00030512	3.03109			-1.46326	probable translation initiation factor SUI1 {Neurospora crassa;}	LOC_Os07g34590;LOC_Os05g41900;LOC_Os01g58220
MZ00037691	2.83761				19kD alpha zein B1 {Zea mays;}	NA
MZ00038210	2.74719				zein A20. {Zea mays;}	NA
MZ00036616	2.58976	0.421459		-2.15138	zein protein {Acetabularia mediterranea;}	NA
MZ00038016	2.41718			-3.83131	zein {Zea mays;}	NA
MZ00004901	2.36034			-1.59455	probable 60S large subunit ribosomal protein {Neurospora crassa;}	NA
MZ00027755	2.33672		2.01589		putative DNA-binding protein {Oryza sativa (japonica cultivar-group);}	LOC_Os03g45730
MZ00004894	2.33107				unnamed protein product; similar to DEHA0G25300g Debaryomyces hansenii DEHA-CDS5607.1 179aa protein Hypothetical ORF, start by similarity {Yarrowia lipolytica CLIB99;}	LOC_Os05g49300;LOC_Os01g47340
MZ00026273	2.31878		1.57531	-0.818791	putative LEUNIG {Oryza sativa (japonica cultivar-group);} ^|^GB|BAD52823.1|53792190|AP003216 putative LEUNIG {Oryza sativa (japonica cultivar-group);}	LOC_Os01g42260;LOC_Os01g08190;LOC_Os02g56880
MZ00031591	2.31033			-1.71619	60S ribosomal protein L15. {Neurospora crassa;} ^|^GB|CAD21192.1|18376127|NCB21D9 probable ribosomal protein L15.e.B, cytosolic {Neurospora crassa;}	LOC_Os03g40180;LOC_Os05g19370
MZ00029605	2.03418		1.91928		Similar to auxin-independent growth promoter (axi 1) {Arabidopsis thaliana;} ^|^GB|AAP68319.1|31711926|BT008880 At1g04910 {Arabidopsis thaliana;}	LOC_Os11g29120;LOC_Os12g23760;LOC_Os06g30700
MZ00017469	2.0304			-0.124097	Putative CAF protein {Oryza sativa (japonica cultivar-group);}	LOC_Os03g02970;LOC_Os10g34430;LOC_Os01g68120
MZ00019093	2.02336			-1.67423	heat shock protein 70 {Triticum aestivum;}	LOC_Os05g23740;LOC_Os12g14070;LOC_Os03g02260
MZ00018098	1.99941		1.31885		unknown protein {Arabidopsis thaliana;}	LOC_Os03g35340
MZ00039404	1.98274				Zein-alpha precursor (19 kDa) (Clone ZG99). {Zea mays;} ^|^PIR|A29288|ZIZM99 19K zein precursor (clone ZG99) - maize {Zea mays;} ^|^GB|CAA24726.1|22534|ZMZE10 zein {Zea mays;} ^|^GB|CAA24717.1|22519|ZMZE01 z-TRUNCATED-	NA
MZ00026829	1.98133		1.98318	-0.494092	COP1-interacting protein 7 (CIP7)-like {Oryza sativa (japonica cultivar-group);} ^|^GB|BAC21482.1|24060025|AP004988 COP1-interacting protein 7 (CIP7)-like {Oryza sativa (japonica cultivar-group);}	LOC_Os03g21270
MZ00041963	1.96486				unknown protein {Oryza sativa (japonica cultivar-group);} ^|^GB|BAD09723.1|42408545|AP004632 unknown protein {Oryza sativa (japonica cultivar-group);}	NA
MZ00015281	1.96399		1.61418		unknown protein {Oryza sativa (japonica cultivar-group);} ^|^GB|AAL79800.1|18873854|AC079874 unknown protein {Oryza sativa (japonica cultivar-group);}	LOC_Os10g41030
MZ00039410	1.96326		1.16273	-1.25409	19kD alpha zein B5 {Zea mays;}	NA
MZ00018519	1.93676		2.55219	0.434145	Unknown protein {Oryza sativa;}	NA
MZ00016939	1.93267		1.57967		BRI1-KD interacting protein 135 {Oryza sativa (japonica cultivar-group);}	LOC_Os02g39920;LOC_Os04g42320
MZ00027673	1.92908		2.12458		BRI1-KD interacting protein 117 {Oryza sativa (japonica cultivar-group);}	LOC_Os12g37720
MZ00023483	1.92052			-3.66306	Heat shock protein 82. {Oryza sativa;} ^|^PIR|S25541|S25541 heat shock protein 82 - rice (strain Taichung Native One) {Oryza sativa;} ^|^GB|BAD08897.1|42407751|AP003892 heat shock protein 82 {Oryza sativa (j-TRUNCATED-	LOC_Os08g39140;LOC_Os09g30450;LOC_Os09g30430
MZ00030367	1.91082				unknown protein {Oryza sativa (japonica cultivar-group);}	NA
MZ00028343	1.90872				zinc metalloproteinase-like {Oryza sativa (japonica cultivar-group);}	LOC_Os08g39150
MZ00016410	1.90276		2.16506		chromatin-remodeling factor CHD3 {Oryza sativa;}	LOC_Os06g08480
MZ00024634	1.8671		2.04705		putative DNA-dependent ATPase {Oryza sativa (japonica cultivar-group);} ^|^GB|BAB64717.1|15528650|AP003236 putative DNA-dependent ATPase {Oryza sativa (japonica cultivar-group);} ^|^GB|AAK53826.1|14091823|AC-TRUNCATED-	LOC_Os01g27040;LOC_Os05g05780
MZ00016231	1.86207	1.37312			putative glycine-rich protein {Oryza sativa (japonica cultivar-group);} ^|^GB|BAD17439.1|46806215|AP005643 putative glycine-rich protein {Oryza sativa (japonica cultivar-group);}	LOC_Os02g37490
MZ00019094	1.85354		2.40885		xanthine dehydrogenase, putative {Oryza sativa (japonica cultivar-group);}	LOC_Os03g31550;LOC_Os07g07050;LOC_Os03g57690
MZ00018761	1.85005	0.755333		-1.50483	putative Myb-like DNA-binding protein {Oryza sativa (japonica cultivar-group);}	LOC_Os03g55590;LOC_Os07g02800;LOC_Os12g39640
MZ00041661	1.80061		1.62727		putative valyl tRNA synthetase {Oryza sativa (japonica cultivar-group);} ^|^GB|AAO38487.1|28273401|AC120508 putative valyl tRNA synthetase {Oryza sativa (japonica cultivar-group);}	LOC_Os03g48850;LOC_Os10g36210;LOC_Os03g21740
MZ00027929	1.7934		1.46175		putative ubiquinone biosynthesis protein ubiB {Oryza sativa (japonica cultivar-group);}	LOC_Os07g27480
MZ00031577	1.78506				putative BSD domain containing protein {Oryza sativa (japonica cultivar-group);}	LOC_Os03g52000
MZ00027075	1.78051	0.90143			contains ESTs AU101665(R2414),D24709(R2594) similar to Arabidopsis thaliana chromosome 5, At5g14420 unknown protein {Oryza sativa (japonica cultivar-group);} ^|^GB|BAB92575.1|20804894|AP003380 contains ESTs -TRUNCATED-	LOC_Os01g68060;LOC_Os06g40650;LOC_Os08g38600
MZ00021213	1.77308				putative cellulose synthase-like protein OsCslE2 {Oryza sativa (japonica cultivar-group);}	LOC_Os02g49330;LOC_Os09g30130;LOC_Os09g30120
MZ00026929	1.77292			-0.990974	Histone H2B. {Neurospora crassa;} ^|^GB|AAL38971.1|17644130|AY062171 histone H2B {Neurospora crassa;}	LOC_Os03g17080;LOC_Os01g05990;LOC_Os01g05630
MZ00041327	1.76284			-1.15667	Bowman-Birk type trypsin inhibitor (WTI). {Triticum aestivum;}	NA
MZ00043205	1.76029		1.35339		putative coatomer protein complex, subunit beta 2 (beta prime) {Oryza sativa (japonica cultivar-group);}	LOC_Os02g11840;LOC_Os02g11830
MZ00004855	1.75928				putative PDR-like ABC transporter {Oryza sativa (japonica cultivar-group);}	LOC_Os06g36090;LOC_Os01g52560;LOC_Os01g42410
MZ00022515	1.75554	2.29108		-0.671511	putative mannitol 1-phosphate dehydrogenase {Alternaria alternata;}	NA
MZ00029771	1.74475		1.50532		unknown protein {Oryza sativa (japonica cultivar-group);} ^|^GB|AAG60185.1|12597877|AC084763 unknown protein {Oryza sativa (japonica cultivar-group);}	NA
MZ00042025	1.73783				unnamed protein product; ESTs AU068544(C30430),C98487(E0325),D23445(C2825), AU068543(C30430),C71774(E0325),D22458(C11152) correspond to a region of the predicted gene. Similar to putative argonaute protein -TRUNCATED-	LOC_Os01g16870;LOC_Os04g06770;LOC_Os07g16220
MZ00016570	1.72544		2.1662		unknown {Oryza sativa (japonica cultivar-group);}	LOC_Os07g31540
MZ00014724	1.71329				putative valyl tRNA synthetase {Oryza sativa (japonica cultivar-group);} ^|^GB|AAO38487.1|28273401|AC120508 putative valyl tRNA synthetase {Oryza sativa (japonica cultivar-group);}	LOC_Os03g48850;LOC_Os10g36210;LOC_Os03g21740
MZ00018457	1.71174	0.343467			OSJNBb0118P14.12 {Oryza sativa (japonica cultivar-group);}	LOC_Os04g33190;LOC_Os02g32490
MZ00013820	1.71049		0.799	-0.80753	At1g70320 {Arabidopsis thaliana;} ^|^GB|AAN72076.1|25083431|BT002065 Unknown protein {Arabidopsis thaliana;}	LOC_Os12g24080;LOC_Os09g07900
MZ00015349	1.70358		1.61366		putative IDN3 protein isoform A {Oryza sativa (japonica cultivar-group);}	LOC_Os07g01940
MZ00014131	1.70145		1.85431		unknown protein {Oryza sativa (japonica cultivar-group);}	LOC_Os03g40010
MZ00020516	1.68755				hypothetical protein similar to Arabidopsis thaliana chromosome 2, At2g19390 {Oryza sativa (japonica cultivar-group);}	NA
MZ00026623	1.67831		1.06904		expressed protein (with alternative splicing) {Oryza sativa (japonica cultivar-group);} ^|^GB|AAT85318.1|50881473|AC091670 pinin/SDK/memA/ protein conserved region containing protein {Oryza sativa (japonica -TRUNCATED-	LOC_Os03g49520
MZ00026148	1.66426		1.67932		unknown protein {Arabidopsis thaliana;}	LOC_Os12g24540;LOC_Os11g18770
MZ00026336	1.66237		1.69525		putative RNA helicase {Arabidopsis thaliana;}	LOC_Os03g11470;LOC_Os02g01740;LOC_Os03g53220
MZ00041685	1.66155		1.39427		hypothetical protein {Gallus gallus;}	LOC_Os11g34150
MZ00020045	1.65587		1.71388		hypothetical protein T30B22.29 - Arabidopsis thaliana (fragment) {Arabidopsis thaliana;} ^|^GB|AAC62845.3|20196961|AC002535 putative WD-40 repeat protein {Arabidopsis thaliana;}	LOC_Os03g19340
MZ00001210	1.65461		1.99507		putative heat shock protein, 5'-partial {Oryza sativa (japonica cultivar-group);}	LOC_Os03g31300;LOC_Os02g08490
MZ00016119	1.64263		1.10841		OSJNBa0088I22.11 {Oryza sativa (japonica cultivar-group);}	LOC_Os04g48230;LOC_Os02g45310;LOC_Os06g03750
MZ00054846	1.63492		1.78998		WRKY transcription factor 70 {Oryza sativa (japonica cultivar-group);}	LOC_Os05g39720;LOC_Os01g61080;LOC_Os05g27730
MZ00028162	1.62849		0.999581	-0.685066	hypothetical protein T17F15.230 - Arabidopsis thaliana {Arabidopsis thaliana;} ^|^GB|CAB41149.1|4678338|ATT17F15 putative protein {Arabidopsis thaliana;}	LOC_Os03g06950;LOC_Os09g37580
MZ00027715	1.62802		1.43469	-0.225877	unknown protein {Oryza sativa (japonica cultivar-group);}	NA
MZ00038460	1.62783				S-adenosylmethionine synthetase {Oryza sativa (indica cultivar-group);}	NA
MZ00021829	1.62248		0.876291		putative ribulose-1,5-bisphosphate carboxylase/oxygenase small subunit N-methyltransferase {Oryza sativa (japonica cultivar-group);} ^|^GB|BAD12920.1|45735887|AP004179 putative ribulose-1,5-bisph-TRUNCATED-	LOC_Os02g49330;LOC_Os09g24530
MZ00015348	1.61462		1.80092		putative IDN3 protein isoform A {Oryza sativa (japonica cultivar-group);}	LOC_Os07g01940
MZ00020430	1.59701				hypothetical protein {Oryza sativa (japonica cultivar-group);}	LOC_Os03g58740
MZ00041342	1.59684			-0.766236	putative Synoviolin 1 {Oryza sativa (japonica cultivar-group);} ^|^GB|BAD53494.1|53792530|AP003524 putative Synoviolin 1 {Oryza sativa (japonica cultivar-group);}	LOC_Os06g19680
MZ00042943	1.58736				OSJNBa0053K19.11 {Oryza sativa (japonica cultivar-group);}	NA
MZ00024236	1.58585		1.7204		eukaryotic translation initiation factor 3 subunit (eIF-3)-like {Oryza sativa (japonica cultivar-group);} ^|^GB|BAD09184.1|42408048|AP004047 eukaryotic translation initiation factor 3 subunit (eIF-3)-like {O-TRUNCATED-	LOC_Os02g48620
MZ00026127	1.57659			-1.49152	development regulation gene OsNAC4 {Oryza sativa (japonica cultivar-group);} ^|^GB|BAA89798.1|6730938|AB028183 OsNAC4 protein {Oryza sativa;}	LOC_Os01g60020;LOC_Os03g60080;LOC_Os07g12340
MZ00014120	1.57291		1.35013		clathrin heavy chain - soybean {Glycine max;} ^|^GB|AAC49294.1|1335862|GMU42608 clathrin heavy chain {Glycine max;}	LOC_Os12g01390;LOC_Os11g01380
MZ00043585	1.57189		1.38271		putative chloroplast outer envelope 86-like protein {Oryza sativa (japonica cultivar-group);}	LOC_Os05g05950;LOC_Os03g61890;LOC_Os10g40110
MZ00016883	1.57088				beta-expansin OsEXPB15 {Oryza sativa;} ^|^GB|CAE01687.2|38345469|OSJN00060 OSJNBa0010H02.7 {Oryza sativa (japonica cultivar-group);}	LOC_Os04g46630;LOC_Os05g15690;LOC_Os03g44290
MZ00041909	1.56564				unknown protein {Arabidopsis thaliana;} ^|^GB|AAM65658.1|21593691|AY088112 unknown {Arabidopsis thaliana;} ^|^GB|AAK93587.1|15292953|AY050910 unknown protein {Arabidopsis thaliana;}	LOC_Os01g16010
MZ00016468	1.56072		1.65774		putative RNA binding ribonucleoprotein {Oryza sativa (japonica cultivar-group);}	LOC_Os03g58720;LOC_Os03g60930
MZ00041197	1.55397				Cinful1 polyprotein {Zea mays;}	NA
MZ00018521	1.55204			-0.910673	putative RNA-binding protein Virp1a {Oryza sativa (japonica cultivar-group);}	LOC_Os08g09340;LOC_Os04g53170;LOC_Os04g53130
MZ00030218	1.54586	-0.324705	0.686162	-1.1844	pseudo-response regulator 1 {Oryza sativa (japonica cultivar-group);}	LOC_Os02g40510
MZ00026117	1.54468		0.945269		putative ubiquitin carboxyl terminal hydrolase {Oryza sativa (japonica cultivar-group);} ^|^GB|AAN04210.1|22655793|AC098696 Putative ubiquitin carboxyl terminal hydrolase {Oryza sativa (japonica cultivar-gro-TRUNCATED-	LOC_Os10g07270;LOC_Os12g42600;LOC_Os11g28360
MZ00001473	1.54465			-1.20733	NADP-specific isocitrate dehydrogenase {Oryza sativa (japonica cultivar-group);} ^|^GB|AAD37809.1|5007084|AF155333 NADP-specific isocitrate dehydrogenase {Oryza sativa;}	LOC_Os01g46610;LOC_Os05g49760;LOC_Os01g14580
MZ00037721	1.54282			-1.45211	putative chloroplast inner envelope protein {Oryza sativa (japonica cultivar-group);} ^|^GB|AAG13554.1|10140720|AC023240 putative chloroplast inner envelope protein {Oryza sativa (japonica cultivar-group);} -TRUNCATED-	NA
MZ00024589	1.54173		1.56145		dihydrolipoamide S-acetyltransferase {Zea mays;}	LOC_Os02g01500;LOC_Os07g22720;LOC_Os06g01630
MZ00024505	1.53942		1.88896		OSJNBa0039C07.4 {Oryza sativa (japonica cultivar-group);}	LOC_Os12g12850;LOC_Os04g32560;LOC_Os11g16590
MZ00005903	1.53855		1.8783		putative symplekin {Oryza sativa (japonica cultivar-group);}	NA
MZ00025339	1.5369			-0.975275	putative aspartic proteinase nepenthesin II {Oryza sativa (japonica cultivar-group);}	LOC_Os01g56930;LOC_Os02g27360;LOC_Os04g26840
MZ00023445	1.53307		1.88725		Conserved hypothetical protein {Oryza sativa (japonica cultivar-group);} ^|^GB|AAK51570.1|13992676|AC022352 Conserved hypothetical protein {Oryza sativa (japonica cultivar-group);}	LOC_Os10g16440
MZ00044233	1.52947		1.38875		UDP-N-acetylglucosamine pyrophosphorylase-like {Oryza sativa (japonica cultivar-group);}	LOC_Os06g48760
MZ00055223	1.52695		1.99973		zinc finger protein {Oryza sativa (japonica cultivar-group);}	LOC_Os01g52110;LOC_Os10g31850;LOC_Os03g22680
MZ00019432	1.52121				OSJNBa0064H22.21 {Oryza sativa (japonica cultivar-group);}	NA
MZ00026763	1.52109				putative proton pump interactor {Oryza sativa (japonica cultivar-group);}	LOC_Os08g40250
MZ00027527	1.51873		1.16953		unnamed protein product {Arabidopsis thaliana;} ^|^GB|AAU90059.1|53749148|BT015769 At1g29120 {Arabidopsis thaliana;}	LOC_Os06g06080;LOC_Os02g54580;LOC_Os02g43850
MZ00027241	1.51809				putative aquarius {Oryza sativa (japonica cultivar-group);}	LOC_Os03g26960
MZ00013921	1.5178				heat shock protein hsp70. {Zea mays;}	LOC_Os01g62290;LOC_Os05g38530;LOC_Os03g60620
MZ00036798	1.5175	-0.452197	1.55153	-0.418162	unknown protein {Arabidopsis thaliana;} ^|^GB|AAL07085.1|15810395|AY056236 unknown protein {Arabidopsis thaliana;}	LOC_Os06g13050
MZ00035141	1.51126				OSJNBa0027H09.17 {Oryza sativa (japonica cultivar-group);}	NA
MZ00055055	1.51102		1.44289		putative SF21C1 protein {Oryza sativa (japonica cultivar-group);}	LOC_Os06g36740;LOC_Os02g13150;LOC_Os05g10740
MZ00013370	1.50029		1.6136		putative DEAD/DEAH box RNA helicase (HUA ENHANCER2) {Arabidopsis thaliana;} ^|^GB|AAC67203.2|20197305|AC005171 expressed protein {Arabidopsis thaliana;}	LOC_Os11g07500;LOC_Os12g18140;LOC_Os02g06500
MZ00000898	1.49638		0.450407	-0.80652	mechanosensitive ion channel domain-containing protein-like {Oryza sativa (japonica cultivar-group);}	NA
MZ00016141	1.49398	-0.473242	1.0579	-0.90932	putative SPL1-Related2 protein {Oryza sativa (japonica cultivar-group);}	LOC_Os08g40260
MZ00056907	1.49287		1.24004		transcription factor-like {Oryza sativa (japonica cultivar-group);}	LOC_Os06g10620;LOC_Os02g53230
MZ00044235	1.48886		0.248085	-0.961404	glycosyl transferase-like protein {Oryza sativa (japonica cultivar-group);}	LOC_Os02g38140;LOC_Os02g38160;LOC_Os04g40150
MZ00014674	1.48612		0.81634	-0.94242	putative Arginyl-tRNA synthetase {Oryza sativa (japonica cultivar-group);}	LOC_Os05g07030;LOC_Os01g06510
MZ00019188	1.48417			-1.38071	unknown protein {Oryza sativa (japonica cultivar-group);}	LOC_Os05g04370
MZ00023389	1.48276				ABC1 protein-like {Oryza sativa (japonica cultivar-group);}	LOC_Os01g42370;LOC_Os01g42380;LOC_Os01g42350
MZ00026272	1.4791				putative LEUNIG {Oryza sativa (japonica cultivar-group);} ^|^GB|BAD52823.1|53792190|AP003216 putative LEUNIG {Oryza sativa (japonica cultivar-group);}	LOC_Os01g42260;LOC_Os01g08190;LOC_Os02g56880
MZ00039244	1.4766		1.74471		putative phosphoglycerate kinase {Oryza sativa (japonica cultivar-group);}	NA
MZ00017669	1.47148			-0.802418	ATP-dependent Clp protease ATP-binding subunit precursor {Oryza sativa (indica cultivar-group);}	LOC_Os02g32520;LOC_Os04g33210;LOC_Os04g32560
MZ00042193	1.46916		1.12074		unknown protein {Oryza sativa (japonica cultivar-group);}	LOC_Os05g49180;LOC_Os01g47430
MZ00041501	1.46907		1.53605		vacuolar sorting receptor homolog - maize (fragment) {Zea mays;} ^|^GB|AAB72113.1|2443857|ZMU79961 vacuolar sorting receptor homolog {Zea mays;}	LOC_Os03g21720;LOC_Os07g48220;LOC_Os10g20630
MZ00040501	1.46772			-1.72886	OSJNBa0038O10.10 {Oryza sativa (japonica cultivar-group);}	LOC_Os04g44430
MZ00028088	1.4674			-0.729212	unknown protein {Oryza sativa (japonica cultivar-group);}	LOC_Os05g45830;LOC_Os01g41190
MZ00015958	1.46689				putative potential copper-transporting ATPase {Oryza sativa (japonica cultivar-group);}	LOC_Os08g37950;LOC_Os03g08070;LOC_Os06g45500
MZ00027439	1.46626		1.09993		putative shoot gravitropism 2 {Oryza sativa (japonica cultivar-group);}	LOC_Os08g01920;LOC_Os09g26550
MZ00025345	1.46466		2.26899		transcriptional co-repressor -like {Oryza sativa (japonica cultivar-group);}	LOC_Os01g01960;LOC_Os05g01020
MZ00030660	1.46381				unknown protein {Oryza sativa (japonica cultivar-group);}	LOC_Os02g53040;LOC_Os03g15570;LOC_Os03g49640
MZ00024563	1.4622		1.34468		putative salt tolerance protein 3 {Oryza sativa (japonica cultivar-group);}	LOC_Os02g39300;LOC_Os03g62640;LOC_Os07g27300
MZ00039149	1.45953		1.9243		NADP-specific isocitrate dehydrogenase {Oryza sativa (japonica cultivar-group);} ^|^GB|AAD37809.1|5007084|AF155333 NADP-specific isocitrate dehydrogenase {Oryza sativa;}	LOC_Os01g46610;LOC_Os01g14580;LOC_Os05g49760
MZ00030305	1.45631			-0.489783	putative amino acid transporter A1 {Oryza sativa (japonica cultivar-group);} ^|^GB|BAD34013.1|50726402|AP005785 putative amino acid transporter A1 {Oryza sativa (japonica cultivar-group);}	LOC_Os02g09810;LOC_Os06g42720;LOC_Os06g16420
MZ00017735	1.44541		1.45091		unknown protein {Oryza sativa (japonica cultivar-group);} ^|^GB|BAD03041.1|38636800|AP003878 unknown protein {Oryza sativa (japonica cultivar-group);}	LOC_Os08g08000;LOC_Os05g51550
MZ00044102	1.44495				Hypothetical protein At3g06530. {Arabidopsis thaliana;} ^|^GB|AAG51331.1|12322679|AC020580 hypothetical protein; 63771-52730 {Arabidopsis thaliana;}	LOC_Os04g46310
MZ00018196	1.44204				putative ATP-dependent Clp protease ATP-binding subunit ClpX1 (CLPX) {Oryza sativa (japonica cultivar-group);}	LOC_Os02g19150;LOC_Os02g35630;LOC_Os01g66330
MZ00026283	1.44006		1.01948	-0.853662	fibroin heavy chain precursor-like protein {Oryza sativa (japonica cultivar-group);}	LOC_Os07g48600
MZ00027449	1.43975		1.11339	-0.295735	unknown protein {Arabidopsis thaliana;} ^|^GB|AAK68805.1|14596155|AY042865 Unknown protein {Arabidopsis thaliana;}	LOC_Os02g54820;LOC_Os08g34580;LOC_Os01g54560
MZ00033431	1.43384		1.35506		At1g64110/F22C12_22 {Arabidopsis thaliana;} ^|^GB|AAP21168.1|30102500|BT006360 At1g64110/F22C12_22 {Arabidopsis thaliana;}	LOC_Os01g12660;LOC_Os11g43970;LOC_Os05g50750
MZ00028352	1.4324				RNA-binding protein-like {Oryza sativa (japonica cultivar-group);}	LOC_Os01g55170
MZ00024845	1.43107			-0.66579	unknown protein {Oryza sativa (japonica cultivar-group);} ^|^GB|BAD07816.1|41052904|AP004187 unknown protein {Oryza sativa (japonica cultivar-group);}	LOC_Os02g01240
MZ00013920	1.43008			-0.615176	putative HSP70 {Oryza sativa (japonica cultivar-group);} ^|^GB|BAB67894.1|15623835|AP003231 putative HSP70 {Oryza sativa (japonica cultivar-group);}	LOC_Os01g62290;LOC_Os05g38530;LOC_Os03g60620
MZ00016243	1.42837			-1.14265	putative hsp70 {Oryza sativa (japonica cultivar-group);}	LOC_Os03g16860;LOC_Os05g38530;LOC_Os11g47760
MZ00016180	1.42583			-1.82067	putative plastid ribosomal protein L35 {Zea mays;} ^|^GB|CAD24032.1|28411202|ZMA431185 putative plastid ribosomal protein L35 {Zea mays;}	NA
MZ00032743	1.42537		1.27248		contains EST D23238(C2469) kinase-like protein {Oryza sativa (japonica cultivar-group);}	LOC_Os06g08280;LOC_Os06g43840;LOC_Os07g25680
MZ00014699	1.42461		1.90376		putative cysteinyl-tRNA synthetase {Oryza sativa (japonica cultivar-group);} ^|^GB|AAN05522.1|22758318|AC027038 putative cysteinyl-tRNA synthetase {Oryza sativa (japonica cultivar-group);}	LOC_Os03g04960;LOC_Os10g32570;LOC_Os09g38420
MZ00028834	1.42206		1.1687		putative RNA helicase {Oryza sativa (japonica cultivar-group);}	LOC_Os02g19860;LOC_Os06g23530;LOC_Os08g24760
MZ00024213	1.42169				putative diphosphate-fructose-6-phosphate 1-phosphotransferase alpha chain {Oryza sativa (japonica cultivar-group);}	LOC_Os02g48360;LOC_Os06g22060;LOC_Os08g25720
MZ00043934	1.42054		0.789524	-0.767327	putative zinc-finger protein {Oryza sativa (japonica cultivar-group);} ^|^GB|BAD09355.1|42407366|AP004457 putative zinc-finger protein {Oryza sativa (japonica cultivar-group);}	LOC_Os08g36770
MZ00019478	1.41829				hypothetical protein T1K7.5 - Arabidopsis thaliana {Arabidopsis thaliana;} ^|^GB|AAF98560.1|9797742|T1K7 Contains similarity to a putative MYB family transcription factor gene T4M8.10 gi|4335752 from Arabido-TRUNCATED-	NA
MZ00056323	1.41662		1.07072		putative trehalose 6-phosphate synthase {Arabidopsis thaliana;} ^|^GB|AAL60031.1|18176367|AY072210 putative trehalose 6-phosphate synthase {Arabidopsis thaliana;} ^|^GB|AAF87136.1|9369388|AC002423 T23E23.3 {-TRUNCATED-	LOC_Os02g54820;LOC_Os08g34580;LOC_Os01g54560
MZ00015646	1.41398			-2.00458	acyl-CoA:diacylglycerol acyltransferase 1 {Olea europaea;}	LOC_Os05g10810;LOC_Os06g36800
MZ00024432	1.41246		1.31589	0.434708	putative AML1 {Oryza sativa (japonica cultivar-group);}	LOC_Os02g31290;LOC_Os05g01240;LOC_Os02g48790
MZ00024433	1.4121			-0.259161	putative AML1 {Oryza sativa (japonica cultivar-group);}	LOC_Os02g31290;LOC_Os05g01240;LOC_Os02g48790
MZ00016261	1.41094		1.1873		putative protein kinase {Oryza sativa (japonica cultivar-group);}	LOC_Os03g55560;LOC_Os07g02780;LOC_Os04g47240
MZ00015383	1.41084		1.839		DNA-directed RNA polymerase II 135 kDa polypeptide (EC 2.7.7.6) (RNApolymerase II subunit 2). {Lycopersicon esculentum;} ^|^PIR|S65068|S65068 DNA-directed RNA polymerase (EC 2.7.7.6) II second largest -TRUNCATED-	LOC_Os03g44490
MZ00020246	1.40721			-1.86952	putative secretory carrier membrane protein {Oryza sativa (japonica cultivar-group);}	LOC_Os03g38590;LOC_Os07g37740
MZ00030985	1.40655				unknown protein {Oryza sativa (japonica cultivar-group);}	LOC_Os01g47740;LOC_Os05g48970;LOC_Os04g55510
MZ00029245	1.40388		0.456015		hypothetical protein similar to Arabidopsis thaliana chromosome 3, T2O4.20 {Oryza sativa (japonica cultivar-group);}	LOC_Os05g44380;LOC_Os01g10350
MZ00044170	1.40033		1.31539		unknown protein {Oryza sativa (japonica cultivar-group);}	LOC_Os05g49180;LOC_Os01g47430;LOC_Os05g50480
MZ00028356	1.39997		1.16083		putative RING3 protein {Oryza sativa (japonica cultivar-group);}	NA
MZ00027970	1.39995	0.160362	0.809347		putative JD1 {Oryza sativa (japonica cultivar-group);}	LOC_Os06g49790
MZ00041394	1.39885				clathrin heavy chain - soybean {Glycine max;} ^|^GB|AAC49294.1|1335862|GMU42608 clathrin heavy chain {Glycine max;}	LOC_Os12g01390;LOC_Os11g01380
MZ00028186	1.39542		1.32463		putative 5'-3' exonuclease {Oryza sativa (japonica cultivar-group);}	LOC_Os03g58060;LOC_Os01g65220
MZ00018529	1.38964				OSJNBa0044K18.33 {Oryza sativa (japonica cultivar-group);}	LOC_Os04g40420
MZ00029044	1.38638				unknown protein {Oryza sativa (japonica cultivar-group);}	LOC_Os05g08600;LOC_Os06g05150
MZ00026104	1.38583		1.21655	-0.573068	unknown protein {Oryza sativa (japonica cultivar-group);} ^|^GB|BAD52714.1|53791362|AP003106 unknown protein {Oryza sativa (japonica cultivar-group);}	LOC_Os01g56300;LOC_Os02g31220;LOC_Os02g19330
MZ00024034	1.38178		1.08998		putative 21D7 {Oryza sativa (japonica cultivar-group);}	LOC_Os08g43640;LOC_Os09g37000
MZ00054862	1.38018				putative peptide transport protein {Oryza sativa (japonica cultivar-group);}	LOC_Os01g67630;LOC_Os01g67640;LOC_Os01g04950
MZ00025861	1.37972		0.937811		ESTs C99736(E21196),AU030984(E60527), AU030985(E60527) correspond to a region of the predicted gene. Similar to Arabidopsis thaliana BAC IG002N01; A. thaliana cDNA T20924. (AF007269) {Oryza sativa (japonica -TRUNCATED-	LOC_Os06g01680
MZ00015424	1.377				beta-adaptin-like protein A {Oryza sativa (japonica cultivar-group);}	LOC_Os01g43630
MZ00015745	1.37374		1.08158		contains ESTs AU032141(R3625),AU162501(R3625),AU108768(C50986) similar to Arabidopsis thaliana chromosome 3, MIE15.2 unknown protein {Oryza sativa (japonica cultivar-group);}	LOC_Os01g04650
MZ00037659	1.37308		0.510532		OSJNBa0064G10.16 {Oryza sativa (japonica cultivar-group);}	LOC_Os04g58110
MZ00014528	1.37202				putative cytidine deaminase {Zea mays;}	LOC_Os07g14150;LOC_Os03g61810
MZ00043442	1.36966		0.851615		EREBP-like protein {Oryza sativa (japonica cultivar-group);} ^|^GB|BAD35280.1|51090802|AP003514 EREBP-like protein {Oryza sativa (japonica cultivar-group);} ^|^GB|AAF05606.1|6176534|AF190770 EREBP-like prote-TRUNCATED-	LOC_Os06g09390
MZ00015689	1.36915		0.945633	-0.717566	unknown protein {Oryza sativa (japonica cultivar-group);} ^|^GB|AAS90678.1|46391151|AC129720 unknown protein {Oryza sativa (japonica cultivar-group);}	LOC_Os05g03550
MZ00027169	1.36751		1.32682		hypothetical protein F12E4.190 - Arabidopsis thaliana {Arabidopsis thaliana;} ^|^GB|CAB83302.1|7378626|ATF12E4 putative protein {Arabidopsis thaliana;}	LOC_Os01g15490
MZ00043164	1.36533	0.398131		-1.19369	inorganic diphosphatase (EC 3.6.1.1), H+-translocating, vacuolar membrane (clone OVP2) - rice {Oryza sativa;} ^|^GB|BAC22237.1|24413986|AP003019 putative inorganic pyrophosphatase {Oryza sativa (japonica cul-TRUNCATED-	LOC_Os06g08080;LOC_Os06g43660;LOC_Os02g55890
MZ00017109	1.3644		0.737094		transmembrane domain, a coiled coil-4 domain, of eukaryotic origin (91.3 kD) -like protein {Oryza sativa (japonica cultivar-group);}	NA
MZ00025254	1.36082		1.19632		putative calmodulin binding protein similar to ER66 {Oryza sativa (japonica cultivar-group);} ^|^GB|AAM08663.1|19920231|AC113338 Putative calmodulin binding protein similar to ER66 {Oryza sativa (japonica cu-TRUNCATED-	LOC_Os10g22950;LOC_Os03g09100;LOC_Os03g27080
MZ00013827	1.35667				putative eukaryotic translation initiation factor 4G {Oryza sativa (japonica cultivar-group);}	LOC_Os07g36940;LOC_Os02g39840;LOC_Os04g42140
MZ00044601	1.35342				ESTs C22458(C62866),C22459(C62866) correspond to a region of the predicted gene. Similar to genomic sequence of Arabidopsis thaliana BAC F8A5, complete sequence.(AC002292) {Oryza sativa (japonica cultivar-group);}	NA
MZ00017626	1.35333		1.59907		oxidation protection protein-like {Oryza sativa (japonica cultivar-group);} ^|^GB|BAD15574.1|46390139|AP004119 oxidation protection protein-like {Oryza sativa (japonica cultivar-group);}	LOC_Os02g51770;LOC_Os06g11790;LOC_Os07g25700
MZ00039434	1.35221		1.95424		At3g15730/MSJ11_13 {Arabidopsis thaliana;} ^|^GB|AAL16110.1|16226232|AF428278 AT3g15730/MSJ11_13 {Arabidopsis thaliana;}	LOC_Os03g27370;LOC_Os01g07760;LOC_Os05g07880
MZ00017116	1.3451		1.28323		OSJNBa0084K01.3 {Oryza sativa (japonica cultivar-group);}	LOC_Os04g56630
MZ00026601	1.34493		1.13133		hypothetical protein similar to Arabidopsis thaliana chromosome 1, F8K7.2 {Oryza sativa (japonica cultivar-group);}	LOC_Os01g66050;LOC_Os05g34900
MZ00030464	1.34431				putative cell wall protein {Oryza sativa (japonica cultivar-group);}	LOC_Os03g57430;LOC_Os03g57440
MZ00017005	1.34254				OSJNBa0043A12.14 {Oryza sativa (japonica cultivar-group);}	LOC_Os04g57300;LOC_Os06g17290;LOC_Os09g29890
MZ00044628	1.33447			0.720037	OSJNBa0091D06.22 {Oryza sativa (japonica cultivar-group);}	LOC_Os04g45570;LOC_Os02g43040
MZ00044429	1.32888			-1.62796	putative Myb-like DNA-binding protein {Oryza sativa (japonica cultivar-group);}	NA
MZ00054823	1.32608		1.41084		putative endoxyloglucan transferase {Oryza sativa (japonica cultivar-group);} ^|^GB|AAL58186.1|18057163|AC027037 putative endoxyloglucan transferase {Oryza sativa (japonica cultivar-group);} ^|^G-TRUNCATED-	LOC_Os10g42670
MZ00017335	1.32404		1.19763		glutamine-fructose-6-phosphate transaminase 2 {Arabidopsis thaliana;}	LOC_Os12g03720;LOC_Os11g03900
MZ00041258	1.32373				Putative RNA-binding protein {Oryza sativa (japonica cultivar-group);}	LOC_Os03g06240;LOC_Os03g53670;LOC_Os07g07490
MZ00018114	1.32216		2.5962	0.967587	unknown protein {Oryza sativa (japonica cultivar-group);}	LOC_Os07g34740
MZ00025059	1.32102		1.13191		Serine/threonine protein phosphatase BSL2 (EC 3.1.3.16) (BSU1-likeprotein 2). {Arabidopsis thaliana;} ^|^PIR|E86217|E86217 probable phosphoprotein phosphatase (EC 3.1.3.16) T27G7.10 - Arabidopsis thaliana {A-TRUNCATED-	LOC_Os03g44500;LOC_Os12g42310;LOC_Os05g05240
MZ00029797	1.32063		1.07862		unknow protein {Oryza sativa (japonica cultivar-group);}	NA
MZ00016332	1.31757		1.10511	-0.244091	unknown protein {Oryza sativa;}	LOC_Os11g10060;LOC_Os11g10070
MZ00024146	1.31571				unnamed protein product; ESTs D39011(R0609), AU032023(R3215) correspond to a region of the predicted gene. Similar to 26S proteasome, non-ATPase subunit. (Y13071) {Oryza sativa (japonica cultivar-group);} -TRUNCATED-	LOC_Os05g30800;LOC_Os01g16190
MZ00016568	1.31445		1.66093		unknown protein {Oryza sativa (japonica cultivar-group);}	LOC_Os02g16600
MZ00027529	1.31372			-0.954813	putative RNA helicase {Oryza sativa (japonica cultivar-group);} ^|^GB|BAC83715.1|34395216|AP005103 putative RNA helicase {Oryza sativa (japonica cultivar-group);}	LOC_Os07g33340
MZ00044405	1.3134			-1.22294	putative cyclin homolog {Oryza sativa (japonica cultivar-group);}	LOC_Os01g27940
MZ00042101	1.31292		2.18719		putative guanylate binding protein {Oryza sativa (japonica cultivar-group);}	LOC_Os05g48860;LOC_Os02g20410
MZ00044104	1.3083				contains ESTs C73715(E20247),C99497(E20247) similar to Arabidopsis thaliana chromosome 2, At2g20670 unknown protein {Oryza sativa (japonica cultivar-group);}	LOC_Os01g54340;LOC_Os05g44300;LOC_Os03g58230
MZ00024217	1.30736		2.17718	0.881968	expressed protein {Oryza sativa (japonica cultivar-group);} ^|^GB|AAT77085.1|50428734|AC135228 expressed protein {Oryza sativa (japonica cultivar-group);}	LOC_Os03g51650;LOC_Os09g17600;LOC_Os08g29760
MZ00027678	1.30373		0.399181	-0.69408	putative casein kinase {Oryza sativa (japonica cultivar-group);} ^|^GB|AAT44311.1|48475242|AC130732 putative casein kinase {Oryza sativa (japonica cultivar-group);}	LOC_Os05g11140;LOC_Os01g56580;LOC_Os01g10150
MZ00024668	1.30333			-0.686808	putative calcium ATPase {Oryza sativa (japonica cultivar-group);}	LOC_Os03g17310;LOC_Os05g02940;LOC_Os03g52090
MZ00026817	1.30323				putative transcription factor {Oryza sativa (japonica cultivar-group);}	LOC_Os03g61930;LOC_Os12g35560;LOC_Os02g57690
MZ00017972	1.30203		1.68538		contains ESTs C26344(C12141),AU100704(C12141) similar to Arabidopsis thaliana chromosome 1,At1g65280 unknown protein {Oryza sativa (japonica cultivar-group);}	LOC_Os01g33800
MZ00015702	1.30203		1.00885		contains EST AU096506(S14064) unknown protein {Oryza sativa (japonica cultivar-group);} ^|^GB|BAB43982.1|13872875|AP002540 contains EST AU096506(S14064) unknown protein {Oryza sativa (japonica cultivar-group-TRUNCATED-	LOC_Os01g05420
MZ00015971	1.30191		1.10076		putative DNA topoisomerase I {Oryza sativa (japonica cultivar-group);}	LOC_Os08g05840
MZ00025067	1.30105		1.64797		Luminal binding protein 2 precursor (BiP2) (Heat shock protein 70homolog 2) (B70) (B-70). {Zea mays;} ^|^PIR|T04078|T04078 dnaK-type molecular chaperone cBiPe2 - maize {Zea mays;} ^|^GB|AAC49899.1|1575128|ZM-TRUNCATED-	LOC_Os02g02410;LOC_Os08g09770;LOC_Os05g35400
MZ00015125	1.3006		1.08049	-0.277512	OSJNBa0035B13.4 {Oryza sativa (japonica cultivar-group);}	LOC_Os04g23210
MZ00025143	1.29824		2.05767		Lon protease homolog 2, mitochondrial precursor (EC 3.4.21.-). {Zea mays;} ^|^PIR|T04325|T04325 probable ATP-dependent proteinase LON2 (EC 3.4.21.-), mitochondrial - maize {Zea mays;} ^|^GB|AA-TRUNCATED-	LOC_Os07g48960;LOC_Os03g19350;LOC_Os09g36300
MZ00024973	1.29716		0.911727		unknown protein {Oryza sativa (japonica cultivar-group);}	LOC_Os03g64400;LOC_Os11g37730;LOC_Os11g37750
MZ00035374	1.2931				5-methyltetrahydropteroyltriglutamate--homocysteine methyltransferase(EC 2.1.1.14) (Vitamin-B12-independent methionine synthase isozyme)(Cobalamin-independent methionine synthase isozyme). {Catharanthus rose-TRUNCATED-	LOC_Os12g42890;LOC_Os12g42880
MZ00023518	1.29071				glycine-rich protein {Lilium hybrid cv. 'Star Gazer';}	NA
MZ00039194	1.28781		1.13941	-0.18245	unknown protein {Oryza sativa (japonica cultivar-group);} ^|^GB|BAC79637.1|33146734|AP003847 unknown protein {Oryza sativa (japonica cultivar-group);}	LOC_Os07g06550
MZ00027258	1.28353			-1.01106	putative cytochrome P450 {Oryza sativa (japonica cultivar-group);}	LOC_Os02g07680
MZ00015778	1.28334				putative HECT ubiquitin-protein ligase 3 {Oryza sativa (japonica cultivar-group);} ^|^GB|BAD07806.1|41052894|AP004187 putative HECT ubiquitin-protein ligase 3 {Oryza sativa (japonica cultivar-group);} -TRUNCATED-	LOC_Os02g01170;LOC_Os05g38830;LOC_Os05g03100
MZ00023662	1.28303			-1.23057	putative cyclophilin {Oryza sativa (japonica cultivar-group);} ^|^GB|BAD53622.1|53792607|AP003621 putative cyclophilin {Oryza sativa (japonica cultivar-group);}	LOC_Os06g49480;LOC_Os06g49470;LOC_Os02g02890
MZ00017210	1.28232				Unknown protein {Oryza sativa (japonica cultivar-group);} ^|^GB|AAO06957.1|27356668|AC105927 Unknown protein {Oryza sativa (japonica cultivar-group);}	LOC_Os03g12820
MZ00015427	1.28102		1.17326		2-isopropylmalate synthase B (EC 2.3.3.13) (Alpha-isopropylmalatesynthase B) (Alpha-IPM synthetase B). {Lycopersicon pennellii;} ^|^GB|AAB61599.1|2213884|AF004166 2-isopropylmalate synthase {Lycopersicon pen-TRUNCATED-	LOC_Os11g04670;LOC_Os12g04440
MZ00024960	1.28084				aldehyde oxidase (EC 1.2.3.1) 2 - maize {Zea mays;} ^|^GB|BAA23227.1|2589164|D88452 aldehyde oxidase-2 {Zea mays;}	LOC_Os03g57690;LOC_Os03g57680;LOC_Os10g04860
MZ00026323	1.28058				bZIP transcription factor-like {Oryza sativa (japonica cultivar-group);}	LOC_Os06g41770
MZ00040142	1.27866				At1g70320 {Arabidopsis thaliana;} ^|^GB|AAN72076.1|25083431|BT002065 Unknown protein {Arabidopsis thaliana;}	LOC_Os12g24080;LOC_Os09g07900
MZ00024739	1.27846		0.417697	-1.00936	contains ESTs D48362(S14517),AU063373(C61107),AU092957(C61107) similar to Arabidopsis thaliana chromosome 3, T22E16.240 unknown protein {Oryza sativa (japonica cultivar-group);} ^|^GB|BAB89573.1|-TRUNCATED-	LOC_Os01g62810;LOC_Os05g38270;LOC_Os02g34860
MZ00028386	1.27464		1.92081		unknown protein {Oryza sativa (japonica cultivar-group);} ^|^GB|AAP46231.1|31249739|AC133339 unknown protein {Oryza sativa (japonica cultivar-group);}	LOC_Os03g61560
MZ00019400	1.26814		0.539085	-0.57049	putative serine/threonine protein kinase {Oryza sativa (japonica cultivar-group);} ^|^GB|BAD07591.1|41052735|AP004078 putative serine/threonine protein kinase {Oryza sativa (japonica cultivar-group);} -TRUNCATED-	LOC_Os12g06670;LOC_Os02g02780;LOC_Os04g59000
MZ00028227	1.2675				putative ubiquitin-protein ligase 1 {Oryza sativa (japonica cultivar-group);}	LOC_Os09g07900;LOC_Os12g24080;LOC_Os05g06690
MZ00025022	1.26415				putative RNA helicase, DRH1 {Oryza sativa (japonica cultivar-group);}	NA
MZ00023868	1.26408		1.46026		SAR DNA binding protein {Oryza sativa;}	LOC_Os03g22740;LOC_Os03g22730;LOC_Os03g22880
MZ00018940	1.26352			-0.898433	unknown protein {Oryza sativa (japonica cultivar-group);}	LOC_Os02g27480
MZ00023629	1.26215		1.01321		polyubiquitin (ubq10) [imported] - Arabidopsis thaliana {Arabidopsis thaliana;} ^|^GB|CAB81074.1|7267292|ATCHRIV15 polyubiquitin (ubq10) {Arabidopsis thaliana;}	LOC_Os04g53620;LOC_Os06g46770;LOC_Os02g06640
MZ00024455	1.26203			-1.15698	OSJNBa0064D20.9 {Oryza sativa (japonica cultivar-group);}	LOC_Os04g36050
MZ00020992	1.25693				zinc finger transcription factor WRKY1 {Oryza sativa;}	LOC_Os07g40570;LOC_Os12g32250;LOC_Os09g30400
MZ00031532	1.25505			-1.28948	hypothetical protein similar to Arabidopsis thaliana chromosome 4, F4C21.12 {Oryza sativa (japonica cultivar-group);}	LOC_Os01g70950
MZ00026205	1.25492		0.863125		auxilin-like protein {Arabidopsis thaliana;} ^|^GB|AAP81797.1|32441244|BT009679 At4g12780 {Arabidopsis thaliana;}	LOC_Os11g43950;LOC_Os12g36180;LOC_Os01g25320
MZ00049846	1.25437				unknown protein {Oryza sativa (japonica cultivar-group);} ^|^GB|AAL79791.1|18873845|AC079874 unknown protein {Oryza sativa (japonica cultivar-group);}	NA
MZ00040159	1.25346		1.04529		putative RUB1 conjugating enzyme {Zea mays;}	LOC_Os10g11260;LOC_Os08g28680;LOC_Os09g15320
MZ00037444	1.25156		0.565016		Protein translation factor SUI1 homolog. {Salix bakko;} ^|^GB|BAA24697.1|2852445|AB003378 SUI1 homolog {Salix bakko;}	LOC_Os05g41900;LOC_Os07g34590;LOC_Os01g58220
MZ00035587	1.25006		1.53655		protein kinase-like {Oryza sativa (japonica cultivar-group);}	LOC_Os02g54510;LOC_Os06g43840;LOC_Os07g25680
MZ00015204	1.2479		1.72173		putative protein disulphide isomerase {Oryza sativa (japonica cultivar-group);}	LOC_Os02g01010;LOC_Os06g06790;LOC_Os11g09280
MZ00029504	1.2475	0.197602	0.357016	-0.692879	unknown protein {Oryza sativa (japonica cultivar-group);}	LOC_Os07g42280;LOC_Os03g29350
MZ00015155	1.24466		0.691087	-0.780296	Neurofilament triplet M protein-like protein {Oryza sativa (japonica cultivar-group);}	LOC_Os07g07040
MZ00029418	1.24193		0.725744		putative GTPase activating protein {Oryza sativa (japonica cultivar-group);} ^|^GB|AAK39586.1|13786461|AC025296 putative GTPase activating protein {Oryza sativa (japonica cultivar-group);}	LOC_Os10g37410;LOC_Os08g43380;LOC_Os09g35960
MZ00016914	1.24079				unknown protein {Oryza sativa (japonica cultivar-group);}	LOC_Os08g27040;LOC_Os08g27030;LOC_Os09g13870
MZ00030013	1.23978		1.12797		TF-like protein {Oryza sativa (japonica cultivar-group);}	NA
MZ00018840	1.23877				OSJNBa0067K08.5 {Oryza sativa (japonica cultivar-group);}	LOC_Os04g41850
MZ00016587	1.23556		1.5827		F20D23.18 protein - Arabidopsis thaliana {Arabidopsis thaliana;} ^|^GB|AAS76748.1|45773888|BT012261 At1g17130 {Arabidopsis thaliana;} ^|^GB|AAS47621.1|44681362|BT011615 At1g17130 {Arabidopsis thaliana;} ^|^G-TRUNCATED-	LOC_Os01g40610;LOC_Os01g40600
MZ00041005	1.2349		-2.17867	-2.73797	subtilisin/chymotrypsin inhibitor - maize {Zea mays;} ^|^GB|CAA57677.1|559538|ZMPIS7 substilin {Zea mays;} ^|^GB|CAA55588.1|475253|ZMMPI proteinase inhibitor {Zea mays;} ^|^GB|CAA49593.1|475922|ZMCIMS proteinase inhibitor {Zea mays;}	NA
MZ00015075	1.23313			-0.566021	putative arp3 {Oryza sativa (japonica cultivar-group);}	LOC_Os02g38340;LOC_Os08g03440
MZ00025054	1.23157			-0.45457	OJ991113_30.14 {Oryza sativa (japonica cultivar-group);}	LOC_Os04g41100;LOC_Os02g39010
MZ00020287	1.23111		1.13247		meprin and TRAF homology domain-containing protein-like {Oryza sativa (japonica cultivar-group);}	LOC_Os01g56800;LOC_Os05g43280
MZ00025453	1.23106		1.14958	-0.313919	MAP kinase phosphatase {Zea mays;}	NA
MZ00029086	1.22803		1.76878		unknown protein {Arabidopsis thaliana;}	LOC_Os12g41620
MZ00021964	1.22798		1.34116		mechanosensitive ion channel domain-containing protein-like {Oryza sativa (japonica cultivar-group);}	NA
MZ00026067	1.22355		1.23794		putative Ribosome recycling factor, chloroplast precursor {Oryza sativa (japonica cultivar-group);}	LOC_Os07g38300;LOC_Os04g41300
MZ00042541	1.22351				putative protein transport SEC23-related protein {Oryza sativa (japonica cultivar-group);}	LOC_Os03g53140;LOC_Os11g24560;LOC_Os08g37000
MZ00017571	1.21967		0.81638	-0.657292	At2g38020/T8P21.7 {Arabidopsis thaliana;} ^|^GB|AAK82510.1|15081711|AY048248 At2g38020/T8P21.7 {Arabidopsis thaliana;} ^|^GB|AAK43713.1|13877133|AF359240 VCL1 {Arabidopsis thaliana;}	LOC_Os01g47650
MZ00023842	1.21868				Tubulin beta-6 chain (Beta-6 tubulin). {Zea mays;} ^|^PIR|S43327|S43327 beta-6 tubulin - maize {Zea mays;} ^|^GB|AAA20186.1|416147|MZEBTUB6A beta-6 tubulin {Zea mays;}	LOC_Os01g59150;LOC_Os01g18050;LOC_Os05g34170
MZ00035034	1.21853		0.882978		unknown protein {Oryza sativa (japonica cultivar-group);}	LOC_Os03g49960;LOC_Os01g01800;LOC_Os05g01060
MZ00015828	1.21641		2.03268		unknown protein {Oryza sativa (japonica cultivar-group);}	LOC_Os09g24260
MZ00041566	1.21608		0.775754		putative proton pump {Oryza sativa (japonica cultivar-group);} ^|^GB|AAL78104.1|18657017|AC093568 Putative proton pump {Oryza sativa;}	LOC_Os10g10500;LOC_Os03g14690;LOC_Os01g61780
MZ00041976	1.21601		0.640813		putative protein kinase AFC3 {Oryza sativa (japonica cultivar-group);}	LOC_Os01g40840;LOC_Os01g62080;LOC_Os12g27520
MZ00015555	1.21592		1.46548		unknown protein {Oryza sativa (japonica cultivar-group);} ^|^GB|AAK00428.2|18542939|AC069324 Unknown protein {Oryza sativa;}	LOC_Os10g01610;LOC_Os03g12550
MZ00017847	1.21509		0.577039		unknown protein {Oryza sativa (japonica cultivar-group);}	LOC_Os05g37450;LOC_Os01g63810
MZ00026383	1.2117				sucrose synthase 3 {Zea mays;}	LOC_Os03g22120;LOC_Os06g09450;LOC_Os03g28330
MZ00020008	1.21073				unnamed protein product; hypothetical protein {Oryza sativa (japonica cultivar-group);}	LOC_Os01g15000
MZ00019115	1.21011		1.11468	-0.36523	putative arm repeat-containing protein {Oryza sativa (japonica cultivar-group);}	LOC_Os08g01900;LOC_Os01g66130;LOC_Os07g39590
MZ00026418	1.20749				putative neutral invertase {Oryza sativa (japonica cultivar-group);} ^|^GB|BAB55792.1|14164543|AP003143 putative neutral invertase {Oryza sativa (japonica cultivar-group);}	LOC_Os01g22900;LOC_Os03g20020;LOC_Os02g32730
MZ00043372	1.20337				heat shock protein hsp70. {Pisum sativum;}	LOC_Os12g14070;LOC_Os05g23740;LOC_Os03g02260
MZ00041320	1.20189			-0.241684	unknown protein {Oryza sativa (japonica cultivar-group);}	LOC_Os02g03940
MZ00042832	-1.20905	-0.715236			elongation factor 1 gamma-like protein {Oryza sativa (japonica cultivar-group);}	LOC_Os06g37440;LOC_Os02g12800
MZ00038263	-1.21096			0.437911	expressed protein {Oryza sativa (japonica cultivar-group);}	NA
MZ00025156	-1.22218				putative chaperone GrpE {Oryza sativa (japonica cultivar-group);} ^|^GB|BAD03205.1|38636943|AP004574 putative chaperone GrpE {Oryza sativa (japonica cultivar-group);}	LOC_Os08g25090;LOC_Os09g11250
MZ00028659	-1.22312				OJ000315_02.17 {Oryza sativa (japonica cultivar-group);}	LOC_Os04g33240;LOC_Os04g10010;LOC_Os04g10000
MZ00015047	-1.22848	-0.224015			unknown protein {Oryza sativa (japonica cultivar-group);}	LOC_Os05g50170;LOC_Os06g49440;LOC_Os01g45460
MZ00042564	-1.22985		-1.02955		transducin {Oryza sativa (japonica cultivar-group);} ^|^GB|BAD13020.1|45735991|AP005052 transducin {Oryza sativa (japonica cultivar-group);}	LOC_Os02g49090;LOC_Os06g19660
MZ00038368	-1.24103				unknown protein {Oryza sativa (japonica cultivar-group);} ^|^GB|BAD33584.1|50726061|AP005567 unknown protein {Oryza sativa (japonica cultivar-group);}	NA
MZ00041926	-1.2417	-0.0605953			unknown {Oryza sativa (japonica cultivar-group);}	NA
MZ00043110	-1.24241			0.77749	60S ribosomal protein L7 [imported] - Arabidopsis thaliana {Arabidopsis thaliana;} ^|^GB|AAC23430.1|3212879|AC004005 60S ribosomal protein L7 {Arabidopsis thaliana;}	LOC_Os08g13690;LOC_Os04g51630;LOC_Os08g42920
MZ00016018	-1.24726				Adenylosuccinate synthetase, chloroplast precursor (EC 6.3.4.4) (IMP--aspartate ligase) (AdSS) (AMPSase). {Zea mays;} ^|^PIR|T03984|T03984 adenylosuccinate synthase (EC 6.3.4.4) - maize {Zea mays;} ^|^GB|AAB-TRUNCATED-	LOC_Os03g07840;LOC_Os03g49220
MZ00000549	-1.25334				glycine-rich protein - maize {Zea mays;} ^|^GB|CAA43431.1|22293|ZMGLYR glycine-rich protein {Zea mays;}	NA
MZ00042826	-1.25357		-0.588507		ribosomal Pr 117 {Triticum aestivum;}	LOC_Os02g56960;LOC_Os03g04590;LOC_Os10g32920
MZ00016396	-1.25799		0.665487		hypothetical protein F4F15.140 - Arabidopsis thaliana {Arabidopsis thaliana;} ^|^GB|CAB41323.1|4678932|ATF4F15 hypothetical protein {Arabidopsis thaliana;}	LOC_Os11g07970
MZ00042825	-1.26221				ribosomal Pr 117 {Triticum aestivum;}	LOC_Os02g56960;LOC_Os03g04590;LOC_Os10g32920
MZ00039337	-1.2697				putative Citrate synthase, glyoxysomal precursor (GCS) {Oryza sativa (japonica cultivar-group);}	LOC_Os02g13840
MZ00055836	-1.27305				unknown protein {Oryza sativa (japonica cultivar-group);} ^|^GB|BAD28715.1|50252541|AP005562 unknown protein {Oryza sativa (japonica cultivar-group);}	LOC_Os09g11240
MZ00040976	-1.28955				ribosomal protein L35A {Zea mays;}	LOC_Os05g48220;LOC_Os05g48310;LOC_Os02g54470
MZ00005277	-1.29221		-3.87368	-2.08983	hypothetical protein [imported] - Arabidopsis thaliana {Arabidopsis thaliana;} ^|^GB|BAC42889.1|26451584|AK118271 unknown protein {Arabidopsis thaliana;} ^|^GB|AAG48811.1|12083304|AF332448 putative receptor -TRUNCATED-	NA
MZ00028533	-1.29446		-0.938005		At2g38901/At2g38901 {Arabidopsis thaliana;} ^|^GB|AAK97701.1|15529214|AY052231 unknown protein {Arabidopsis thaliana;} ^|^GB|AAM15078.1|20197443|AC005770 Expressed protein {Arabidopsis thaliana;}	NA
MZ00017927	-1.29823				Zeamatin precursor. {Zea mays;} ^|^PIR|T02075|T02075 antifungal zeamatin-like protein - maize {Zea mays;} ^|^GB|AAA92882.1|459170|ZMU06831 unnamed protein product {Zea mays;}	LOC_Os03g46070;LOC_Os03g45960;LOC_Os01g02310
MZ00051125	-1.30051		-1.85881	-0.527353	putative ripening regulated protein DDTFR18 {Oryza sativa (japonica cultivar-group);}	NA
MZ00042473	-1.30216	-1.12065			unknown protein {Oryza sativa (japonica cultivar-group);}	LOC_Os08g32980
MZ00040549	-1.30419				glycine-rich protein - maize (fragment) {Zea mays;} ^|^GB|AAB47173.1|1839581|S82311 This sequence comes from Fig. 1A {Zea mays;}	NA
MZ00017425	-1.30775				putative Sip1 protein {Oryza sativa (japonica cultivar-group);}	LOC_Os07g10840;LOC_Os03g59430;LOC_Os08g38710
MZ00046817	-1.31483				OSJNBa0064H22.1 {Oryza sativa (japonica cultivar-group);}	LOC_Os04g37430;LOC_Os03g08220
MZ00039135	-1.31796		-0.494833		elongation factor {Juniperus ashei;}	NA
MZ00039877	-1.32376				60S ribosomal protein L5. {Oryza sativa;}	LOC_Os01g67140;LOC_Os01g67130
MZ00057283	-1.32481		-0.72126		expressed protein {Oryza sativa (japonica cultivar-group);}	LOC_Os03g58170;LOC_Os03g53270
MZ00041807	-1.32543	0.0691533			hypothetical protein similar to Arabidopsis thaliana chromosome1, At1g29320 {Oryza sativa (japonica cultivar-group);}	NA
MZ00041071	-1.32765				putative 60S ribosomal protein L18a {Oryza sativa (japonica cultivar-group);}	LOC_Os01g47660;LOC_Os05g49030;LOC_Os01g54870
MZ00040891	-1.33421				hypothetical protein T1K7.26 - Arabidopsis thaliana {Arabidopsis thaliana;} ^|^GB|AAF98579.1|9797761|T1K7 Contains similarity to PIR7A protein from Oryza sativa gb|Z34271 and contains an alpha/beta hydrolase-TRUNCATED-	NA
MZ00041277	-1.33573		-2.76593		chitinase {Zea mays subsp. parviglumis;} ^|^GB|AAT40047.1|48093338|AY532778 chitinase {Zea mays subsp. parviglumis;}	LOC_Os04g41680;LOC_Os02g39330;LOC_Os04g41620
MZ00039402	-1.3572		-2.2249		metallothionein-like protein {Cynodon dactylon;}	NA
MZ00043427	-1.3658				putative RNA recognition motif (RRM)-containing protein {Oryza sativa (japonica cultivar-group);}	LOC_Os12g12360;LOC_Os11g14300;LOC_Os08g42980
MZ00037285	-1.37051				Cysteine proteinase GP-I (EC 3.4.22.-). {Zingiber officinale;} ^|^PIR|A59040|A59040 cysteine proteinase I (EC 3.4.22.-) - ginger {Zingiber officinale;}	LOC_Os09g38920;LOC_Os11g14900;LOC_Os04g12930
MZ00036308	-1.37319		-1.25281		unnamed protein product; no similarity, hypothetical start {Kluyveromyces lactis NRRL Y-1140;}	NA
MZ00036640	-1.37452				ribosomal protein S20, cytosolic - Arabidopsis thaliana {Arabidopsis thaliana;} ^|^GB|AAM66955.1|21617905|AY088633 40S ribosomal protein S20-like protein {Arabidopsis thaliana;} ^|^GB|CAB51209.1|5541704|ATT2-TRUNCATED-	NA
MZ00043239	-1.38419				putative 60S ribosomal protein L7 {Oryza sativa (japonica cultivar-group);}	LOC_Os08g13690;LOC_Os04g51630;LOC_Os08g42920
MZ00042987	-1.3883	-1.19583			ADP-ribosylation factor {Oryza sativa (japonica cultivar-group);}	LOC_Os03g59740;LOC_Os07g12170;LOC_Os07g12200
MZ00005849	-1.3983		-0.597405		unknown protein {Oryza sativa (japonica cultivar-group);} ^|^GB|BAD30779.1|50509321|AP004670 unknown protein {Oryza sativa (japonica cultivar-group);}	LOC_Os07g07520
MZ00043366	-1.40951		-0.726143		Lysyl-tRNA synthetase (EC 6.1.1.6) (Lysine--tRNA ligase) (LysRS). {Oryza sativa;} ^|^GB|AAT76338.1|50399950|AC133003 putative Lysyl-tRNA synthetase {Oryza sativa (japonica cultivar-group);}	LOC_Os03g38980
MZ00043428	-1.41654				vacuolar H+-exporting ATPase chain c.PPA1-like {Oryza sativa (japonica cultivar-group);}	LOC_Os01g42430
MZ00027999	-1.41664				At2g35760/T20F21.5 {Arabidopsis thaliana;} ^|^GB|AAL58928.1|18087595|AF462840 unknown protein {Arabidopsis thaliana;} ^|^GB|AAD15439.2|20197533|AC006068 expressed protein {Arabidopsis thaliana;}	LOC_Os03g10030;LOC_Os12g32970
MZ00036647	-1.41673		-0.914277		ribosomal Pr 117 {Triticum aestivum;}	LOC_Os02g56960;LOC_Os03g04590;LOC_Os10g32920
MZ00026946	-1.41965		-0.803185		MutT/nudix protein-like {Oryza sativa (japonica cultivar-group);}	LOC_Os06g03910
MZ00035833	-1.42135				unnamed protein product; no similarity, hypothetical start {Kluyveromyces lactis NRRL Y-1140;}	NA
MZ00031823	-1.42865				NPK1-related protein kinase-like protein {Zea mays;}	LOC_Os01g50400;LOC_Os05g46760;LOC_Os01g50370
MZ00035848	-1.42892	0.652697	-0.885865		Hypothetical protein {Oryza sativa (japonica cultivar-group);}	LOC_Os03g13050;LOC_Os12g02880;LOC_Os11g03130
MZ00040952	-1.43516				60S ribosomal protein L17. {Zea mays;} ^|^PIR|T01410|T01410 ribosomal protein L17 - maize {Zea mays;} ^|^GB|AAB88619.1|2668748|AF034948 ribosomal protein L17 {Zea mays;}	LOC_Os09g08430;LOC_Os08g41810
MZ00040513	-1.43756				putative gag-pol precursor {Zea mays;} ^|^GB|AAL66751.1|18254410|AF464738 putative gag-pol precursor {Zea mays;}	NA
MZ00056729	-1.43844			1.43026	transcription factor MADS32 {Oryza sativa (japonica cultivar-group);} ^|^GB|BAB90072.1|20161144|AP003343 hypothetical protein {Oryza sativa (japonica cultivar-group);}	LOC_Os01g52680
MZ00036619	-1.45172		-1.68931		OSJNBa0079A21.12 {Oryza sativa (japonica cultivar-group);}	LOC_Os04g46200
MZ00035789	-1.45714				putative nectarin III {Oryza sativa (japonica cultivar-group);} ^|^GB|BAD28428.1|50251401|AP005110 putative nectarin III {Oryza sativa (japonica cultivar-group);}	LOC_Os11g05520;LOC_Os12g05730
MZ00015127	-1.45848				Hydroxyacylglutathione hydrolase cytoplasmic (EC 3.1.2.6) (GlyoxalaseII) (Glx II). {Arabidopsis thaliana;} ^|^GB|AAK96522.1|15450457|AY052329 AT3g10850/T7M13_7 {Arabidopsis thaliana;} ^|^GB|CAA69644.1|192492-TRUNCATED-	LOC_Os03g21460;LOC_Os09g34100
MZ00040558	-1.46575	-1.01119	0.768942	1.2235	heat shock protein 17.2 - maize {Zea mays;} ^|^GB|CAA46641.1|22335|ZMHSP172 heat shock protein 17.2 {Zea mays;}	LOC_Os01g04370;LOC_Os01g04380;LOC_Os01g04360
MZ00024229	-1.4675			0.864259	glycine-rich RNA-binding protein 2 - rice {Oryza sativa;} ^|^GB|BAB86134.1|19386753|AP003451 putative glycine-rich RNA-binding protein 2 {Oryza sativa (japonica cultivar-group);} ^|^GB|BAB92683.1|20805007|AP-TRUNCATED-	LOC_Os01g68790;LOC_Os12g31800;LOC_Os07g41120
MZ00043075	-1.46861		-0.500943		putative ribosomal protein {Oryza sativa (japonica cultivar-group);}	LOC_Os03g38000;LOC_Os07g41750
MZ00040903	-1.47108				elongation factor 1-alpha {Zea mays;}	LOC_Os03g08010;LOC_Os03g08020;LOC_Os03g08050
MZ00054852	-1.49523				unknown protein {Oryza sativa (japonica cultivar-group);}	LOC_Os05g49180;LOC_Os01g47430
MZ00047100	-1.49866				hypothetical protein {Oryza sativa (japonica cultivar-group);} ^|^GB|BAB61195.1|14587284|AP003256 hypothetical protein {Oryza sativa (japonica cultivar-group);}	LOC_Os01g55410
MZ00023772	-1.50063		-0.214036		putative small nuclear ribonucleoprotein polypeptide G {Oryza sativa (japonica cultivar-group);}	LOC_Os03g29740;LOC_Os07g41790
MZ00027442	-1.50066				protein F27F5.5 [imported] - Arabidopsis thaliana {Arabidopsis thaliana;} ^|^GB|AAF69152.1|7767655|AC007915 F27F5.5 {Arabidopsis thaliana;}	LOC_Os11g33100
MZ00013901	-1.51863		-1.12061		auxin-repressed protein {Robinia pseudoacacia;}	LOC_Os11g44810
MZ00039860	-1.52718	-0.342922			probable DNA-binding protein F22O6.60 - Arabidopsis thaliana {Arabidopsis thaliana;} ^|^GB|AAM62830.1|21553737|AY085609 E2, ubiquitin-conjugating enzyme, putative {Arabidopsis thaliana;} ^|^GB|AAL66907.1|18377482|AY072492 unknown protein {Arabidopsis thaliana;} ^|^GB|AAK68786.1|14596117|AY042846 Unknown protein {Arabidopsis thaliana;} ^|^GB|CAB43411.1|4886271|ATF22O6 putative DNA-binding protein …	NA
MZ00039609	-1.5273				hypothetical protein T1K7.26 - Arabidopsis thaliana {Arabidopsis thaliana;} ^|^GB|AAF98579.1|9797761|T1K7 Contains similarity to PIR7A protein from Oryza sativa gb|Z34271 and contains an alpha/beta hydrolase-TRUNCATED-	NA
MZ00036485	-1.52937		-0.973628		ZmNAS2 {Zea mays;}	NA
MZ00042959	-1.5388				putative GAP SH3 binding protein {Oryza sativa (japonica cultivar-group);} ^|^GB|AAP44616.1|31126693|AC137992 putative GAP SH3 binding protein {Oryza sativa (japonica cultivar-group);}	LOC_Os03g30550
MZ00026746	-1.55331	-0.647917	-2.00149		Aldose reductase (EC 1.1.1.21) (AR) (Aldehyde reductase). {Hordeum vulgare;} ^|^PIR|S15024|S15024 aldose reductase-related protein - barley {Hordeum vulgare;} ^|^GB|CAA40747.1|18891|HVALREDR aldose reductase-TRUNCATED-	LOC_Os05g39690;LOC_Os01g62870;LOC_Os05g38230
MZ00024196	-1.55721				superoxide dismutase (EC 1.15.1.1) (Cu-Zn) 4, cytosolic [validated] - maize {Zea mays;} ^|^GB|CAB57992.1|6018682|ZMSOD4 superoxide dismutase-4AP {Zea mays;}	LOC_Os07g46990;LOC_Os03g22810;LOC_Os08g44770
MZ00042904	-1.57953		-1.48378		Heat shock protein 82. {Oryza sativa;} ^|^PIR|S25541|S25541 heat shock protein 82 - rice (strain Taichung Native One) {Oryza sativa;} ^|^GB|BAD08897.1|42407751|AP003892 heat shock protein 82 {Oryza sativa (j-TRUNCATED-	LOC_Os08g39140;LOC_Os09g30430;LOC_Os09g30450
MZ00035952	-1.59097				putative heat shock protein 90 {Arabidopsis thaliana;}	LOC_Os08g39140;LOC_Os09g30450;LOC_Os09g30430
MZ00038653	-1.60644				putative RNA-binding protein {Oryza sativa (japonica cultivar-group);} ^|^GB|BAC78584.1|32352182|AB110192 hypothetical protein {Oryza sativa (japonica cultivar-group);}	LOC_Os06g12580;LOC_Os02g34460;LOC_Os04g35090
MZ00016049	-1.63552		-1.33646		unknown protein {Oryza sativa (japonica cultivar-group);}	LOC_Os05g07940;LOC_Os01g07850;LOC_Os07g46360
MZ00034211	-1.64317				eukaryotic translation initiation factor 5 {Zea mays;}	LOC_Os06g48350;LOC_Os09g15770
MZ00025104	-1.66493				hypothetical protein {Oryza sativa;}	LOC_Os05g06330
MZ00041177	-1.66637		0.692809		actin {Saccharum officinarum;}	LOC_Os05g01600;LOC_Os01g73310;LOC_Os11g06390
MZ00036500	-1.68751		-1.50739		VIP3 protein {Zea mays;}	LOC_Os03g43020
MZ00004123	-1.69393				putative sugar transport protein {Oryza sativa (japonica cultivar-group);}	NA
MZ00042955	-1.70831				Heat shock protein 82. {Oryza sativa;} ^|^PIR|S25541|S25541 heat shock protein 82 - rice (strain Taichung Native One) {Oryza sativa;} ^|^GB|BAD08897.1|42407751|AP003892 heat shock protein 82 {Oryza sativa (j-TRUNCATED-	LOC_Os08g39140;LOC_Os09g30430;LOC_Os09g30450
MZ00014263	-1.70961		-0.88034		unknown protein {Oryza sativa (japonica cultivar-group);}	LOC_Os05g36910;LOC_Os05g24560;LOC_Os08g43350
MZ00040589	-1.71283				vicilin-like storage protein Glb1-L, embryo - maize {Zea mays;} ^|^GB|CAA41809.1|22284|ZMGLB1LG vicilin-like embryo storage protein {Zea mays;}	LOC_Os03g46100;LOC_Os03g57960;LOC_Os03g10110
MZ00035837	-1.73636		-0.0237082	0.772757	probable fatty acid desaturase [imported] - Arabidopsis thaliana {Arabidopsis thaliana;} ^|^GB|AAD17340.1|4325341|T1J1 similar to the Drosophila DES-1 protein (GB:X94180) {Arabidopsis thaliana;} ^|^GB|CAB81035.1|7267252|ATCHRIV14 putative fatty acid desaturase {Arabidopsis thaliana;} ^|^GB|AAF27915.1|6752878|AF220201 DES-1-like transmembrane protein {Arabidopsis thaliana;}	LOC_Os02g42660
MZ00038168	-1.75377		-1.48651		elongation factor 1 gamma-like protein {Oryza sativa (japonica cultivar-group);}	LOC_Os02g12800;LOC_Os06g37440
MZ00040659	-1.76723		-1.90153		tonoplast membrane integral protein ZmTIP3-2 {Zea mays;}	LOC_Os10g35050;LOC_Os04g44570;LOC_Os01g74450
MZ00036187	-1.77021				ribosomal protein L15 {Oryza sativa (japonica cultivar-group);} ^|^GB|AAN08216.1|22795244|AC090874 ribosomal protein L15 {Oryza sativa (japonica cultivar-group);}	LOC_Os03g40180;LOC_Os05g19370
MZ00042841	-1.77809				Histone H2A. {Zea mays;} ^|^PIR|T02076|T02076 histone H2A - maize {Zea mays;} ^|^GB|AAB04687.1|473603|ZMU08225 histone H2A {Zea mays;}	LOC_Os01g31800;LOC_Os03g17100;LOC_Os05g02300
MZ00040905	-1.78253				elongation factor 1-alpha {Zea mays;}	LOC_Os03g08010;LOC_Os03g08020;LOC_Os03g08050
MZ00018386	-1.7849				AT5g39570/MIJ24_40 {Arabidopsis thaliana;} ^|^GB|AAN18065.1|23308191|BT000496 At5g39570/MIJ24_40 {Arabidopsis thaliana;} ^|^GB|BAB08888.1|9758332|AB012243 unnamed protein product; gene_id:MIJ24.6 ref|NP_0138-TRUNCATED-	LOC_Os03g11220
MZ00040777	-1.78529	0.444445		1.83737	RTNLB28 {Zea mays;}	LOC_Os07g04910;LOC_Os03g56900;LOC_Os01g53520
MZ00018608	-1.79848				Phyb1 {Pimpinella brachycarpa;}	LOC_Os11g42000
MZ00041255	-1.80007				Putative RNA-binding protein {Oryza sativa (japonica cultivar-group);}	LOC_Os03g06240;LOC_Os03g53670;LOC_Os07g07490
MZ00017484	-1.80236	-1.32312	1.76478	2.24402	heat shock protein 17.2 - maize {Zea mays;} ^|^GB|CAA46641.1|22335|ZMHSP172 heat shock protein 17.2 {Zea mays;}	LOC_Os01g04370;LOC_Os01g04380;LOC_Os01g04360
MZ00001574	-1.82205				OSJNBa0011J08.14 {Oryza sativa (japonica cultivar-group);}	LOC_Os04g48950;LOC_Os02g45700;LOC_Os03g03270
MZ00013646	-1.82701		-1.54808		unknown protein {Oryza sativa (japonica cultivar-group);} ^|^GB|AAP03422.1|29788876|AC118133 unknown protein {Oryza sativa (japonica cultivar-group);} ^|^GB|BAC78576.1|32352166|AB110184 hypothetical protein -TRUNCATED-	LOC_Os03g52690;LOC_Os01g44360
MZ00042963	-1.84767				actin {Hordeum vulgare;}	LOC_Os05g01600;LOC_Os01g73310;LOC_Os11g06390
MZ00039965	-1.85456				40S ribosomal protein S8. {Zea mays;} ^|^PIR|T04088|T04088 ribosomal protein S8 - maize {Zea mays;} ^|^GB|AAB06330.1|1498053|ZMU64436 ribosomal protein S8 {Zea mays;}	LOC_Os02g28810;LOC_Os04g28180
MZ00035122	-1.861				elongation factor 1 gamma-like protein {Oryza sativa (japonica cultivar-group);}	LOC_Os06g37440;LOC_Os02g12800
MZ00004431	-1.8649	-0.328801			contains ESTs C26344(C12141),AU100704(C12141) similar to Arabidopsis thaliana chromosome 1,At1g65280 unknown protein {Oryza sativa (japonica cultivar-group);}	LOC_Os01g33800
MZ00047760	-1.87023		-1.42623		11-beta-hydroxysteroid dehydrogenase-like {Arabidopsis thaliana;} ^|^GB|AAL32846.1|17065384|AY062768 11-beta-hydroxysteroid dehydrogenase-like {Arabidopsis thaliana;} ^|^GB|AAK96564.1|15450585|AY052660 AT5g5-TRUNCATED-	LOC_Os04g32070;LOC_Os12g27830;LOC_Os04g32080
MZ00047108	-1.87723				putative cytochrome P450 {Oryza sativa (japonica cultivar-group);} ^|^GB|BAD29475.1|50253219|AP005885 putative cytochrome P450 {Oryza sativa (japonica cultivar-group);}	LOC_Os02g45280;LOC_Os04g48170;LOC_Os04g48210
MZ00024642	-1.87829		-0.665061		putative plastid protein {Oryza sativa (japonica cultivar-group);} ^|^GB|BAD22293.1|47848437|AP005583 putative plastid protein {Oryza sativa (japonica cultivar-group);}	LOC_Os09g33480;LOC_Os09g04670;LOC_Os03g38490
MZ00035638	-1.89737				1-Cys-peroxiredoxine {Triticum aestivum;}	LOC_Os07g44430;LOC_Os07g44440
MZ00035737	-1.91121				Heat shock protein 82. {Oryza sativa;} ^|^PIR|S25541|S25541 heat shock protein 82 - rice (strain Taichung Native One) {Oryza sativa;} ^|^GB|BAD08897.1|42407751|AP003892 heat shock protein 82 {Oryza sativa (japonica cultivar-group);} ^|^GB|BAD08818.1|42407357|AP003873 heat shock protein 82 {Oryza sativa (japonica cultivar-group);} ^|^GB|CAA77978.1|20256|OSHSP82A heat shock protein 82 (HSP82) {Oryz…	LOC_Os08g39140;LOC_Os09g30430;LOC_Os09g30450
MZ00036229	-1.92001			0.710933	histone H3. {Helicoverpa zea;} ^|^PRF|1314298B|225839|1314298B histone H3. {Arabidopsis thaliana;}	LOC_Os01g64640;LOC_Os04g34240;LOC_Os06g06460
MZ00036454	-1.94577				probable auxin transport protein - rice {Oryza sativa;} ^|^GB|AAC39514.1|3377509|AF056027 auxin transport protein REH1 {Oryza sativa;}	LOC_Os02g50960
MZ00035834	-1.96416		-2.02552		unnamed protein product; no similarity, hypothetical start {Kluyveromyces lactis NRRL Y-1140;}	NA
MZ00043641	-2.01701		-0.382915		Unknown protein {Oryza sativa (japonica cultivar-group);}	LOC_Os05g02880;LOC_Os03g17710;LOC_Os01g06290
MZ00047923	-2.04661			1.26314	putative circadian clock coupling factor ZGT {Oryza sativa (japonica cultivar-group);}	LOC_Os05g41490;LOC_Os01g58850;LOC_Os07g40710
MZ00048789	-2.055				phenazine biosynthesis family protein {Oryza sativa (japonica cultivar-group);}	NA
MZ00041175	-2.05512		-1.09181		60S ribosomal protein L2 (L8) (Ribosomal protein TL2). {Lycopersicon esculentum;} ^|^PIR|JQ2231|R5TOL8 ribosomal protein L8, cytosolic - tomato {Lycopersicon esculentum;} ^|^GB|CAA45863.1|19343|LERPL2MR ribo-TRUNCATED-	LOC_Os12g38000
MZ00021290	-2.10013		-1.55387		embryo-specific protein {Oryza sativa (indica cultivar-group);} ^|^GB|AAD02495.1|4105683|AF049892 unknown {Oryza sativa;}	LOC_Os05g49440;LOC_Os01g54520;LOC_Os01g52830
MZ00032543	-2.11817			1.68856	putative auxin-induced protein {Oryza sativa (japonica cultivar-group);}	LOC_Os08g41290;LOC_Os09g32500
MZ00034883	-2.13752				Chloroplast 30S ribosomal protein S8. {Zea mays;} ^|^PIR|S00280|R3ZMBC ribosomal protein S8 - maize chloroplast {Zea mays;} ^|^GB|BAD27328.1|49659547|AP006714 ribosomal protein S8 {Saccharum officinarum;} ^|-TRUNCATED-	LOC_Os05g22720
MZ00015352	-2.15117				AT5g61030/maf19_30 {Arabidopsis thaliana;} ^|^GB|AAL31194.1|16974556|AY060565 AT5g61030/maf19_30 {Arabidopsis thaliana;} ^|^GB|BAB10366.1|9759450|AB006696 unnamed protein product; contains similarity to RNA -TRUNCATED-	LOC_Os12g31800;LOC_Os07g41120;LOC_Os01g68790
MZ00034880	-2.15533		-2.60608		Chloroplast 30S ribosomal protein S3. {Zea mays;} ^|^PIR|S58590|S58590 ribosomal protein S3 - maize chloroplast {Zea mays;} ^|^GB|BAD27331.1|49659550|AP006714 ribosomal protein S3 {Saccharum officinarum;} ^|-TRUNCATED-	LOC_Os04g16780
MZ00048864	-2.15653			2.31837	putative ring-H2 zinc finger protein {Oryza sativa (japonica cultivar-group);}	LOC_Os07g42610;LOC_Os03g28080;LOC_Os06g09310
MZ00016089	-2.1593		-1.62558		putative plasma membrane associated protein {Oryza sativa (japonica cultivar-group);} ^|^GB|BAC84108.1|34394744|AP005248 putative plasma membrane associated protein {Oryza sativa (japonica cultivar-group);} -TRUNCATED-	LOC_Os07g24000;LOC_Os05g31670;LOC_Os01g50440
MZ00035828	-2.16529				putative senescence-associated protein {Pisum sativum;}	LOC_Os07g19200;LOC_Os06g15870;LOC_Os04g20840
MZ00028380	-2.17913				putative stress related-like protein interactor {Oryza sativa (japonica cultivar-group);}	LOC_Os08g40790;LOC_Os09g32250;LOC_Os04g51790
MZ00024544	-2.18088		-0.861865		cold shock protein-1 {Triticum aestivum;}	LOC_Os08g03520;LOC_Os02g02870;LOC_Os07g32680
MZ00039228	-2.19365				putative ribosomal protein L19 {Oryza sativa (japonica cultivar-group);} ^|^GB|AAP05800.1|29837764|AC128645 putative ribosomal protein L19 {Oryza sativa (japonica cultivar-group);}	LOC_Os03g38260;LOC_Os03g21940
MZ00016494	-2.22473		-1.49664		unnamed protein product; gene_id:MIF21.13 unknown protein {Arabidopsis thaliana;}	LOC_Os11g16480
MZ00042965	-2.23025				actin {Gossypium hirsutum;}	LOC_Os01g73310;LOC_Os05g01600;LOC_Os11g06390
MZ00044578	-2.28125		-2.16848		vicilin-like storage protein Glb1-L, embryo - maize {Zea mays;} ^|^GB|CAA41809.1|22284|ZMGLB1LG vicilin-like embryo storage protein {Zea mays;}	LOC_Os03g46100;LOC_Os03g57960;LOC_Os03g10110
MZ00049627	-2.29594			2.36558	'unknown protein, contains CCT motif, PF06203' {Oryza sativa (japonica cultivar-group);} ^|^GB|AAT58758.1|49328058|AC108503 'unknown protein, contains CCT motif, PF06203' {Oryza sativa (japonica cultivar-gro-TRUNCATED-	LOC_Os12g01080;LOC_Os11g01080;LOC_Os12g16160
MZ00042855	-2.30041				ribosomal protein L19 {Triticum aestivum;}	LOC_Os03g21940;LOC_Os03g38260
MZ00039876	-2.30183				putative translation elongation factor eEF-1 beta' chain {Oryza sativa (japonica cultivar-group);}	LOC_Os07g46750;LOC_Os03g29260;LOC_Os07g42300
MZ00035916	-2.31197				Heat shock protein 82. {Oryza sativa;} ^|^PIR|S25541|S25541 heat shock protein 82 - rice (strain Taichung Native One) {Oryza sativa;} ^|^GB|BAD08897.1|42407751|AP003892 heat shock protein 82 {Oryza sativa (j-TRUNCATED-	LOC_Os08g39140;LOC_Os09g30450;LOC_Os09g30430
MZ00048663	-2.31984				putative high-affinity potassium transporter {Oryza sativa (japonica cultivar-group);}	LOC_Os03g37830;LOC_Os03g37840;LOC_Os03g37930
MZ00028642	-2.33232				unknown protein {Oryza sativa (japonica cultivar-group);}	LOC_Os01g70710;LOC_Os05g30570;LOC_Os07g47480
MZ00040840	-2.3983		-2.02438		hypothetical protein {Oryza sativa (japonica cultivar-group);}	NA
MZ00042394	-2.41341		-1.93405		globulin-1S, GLB1S - maize {Zea mays;}	LOC_Os03g46100;LOC_Os03g57960;LOC_Os03g10110
MZ00040577	-2.42015		-2.35761		globulin-1 {Zea mays subsp. parviglumis;}	LOC_Os03g46100;LOC_Os03g57960
MZ00042868	-2.43218			2.5492	glutathione transferase (EC 2.5.1.18) - maize {Zea mays;} ^|^GB|CAA73369.1|2288969|ZMY12862 glutathione transferase {Zea mays;}	LOC_Os03g57200;LOC_Os07g28480;LOC_Os09g20220
MZ00034866	-2.63218				ribosomal protein L36. {Oryza sativa;}	NA
MZ00043559	-2.63733		-0.488216		chitinase {Zea diploperennis;}	LOC_Os04g41680;LOC_Os02g39330;LOC_Os04g41620
MZ00040527	-3.14269				ribosomal protein L2 {Zea mays;}	LOC_Os09g24410
MZ00034882	-4.78097		-5.04273		Chloroplast 30S ribosomal protein S7. {Zea mays;} ^|^PIR|S58630|S58630 ribosomal protein S7 - maize chloroplast {Zea mays;} ^|^GB|AAR91190.1|40795146|AY506529 ribosomal protein S7 {Zea mays;} ^|^GB|BAD27373.-TRUNCATED-	NA

## Sheet: 37IvsNI
Array ID	log 2 74 I/NI	log 2 37 I/NI	log 2 37/74 NI	log 2 37/74 I	Putative_Annotation	Match_Rice_Model
MZ00022515	1.75554	2.29108		-0.671511	putative mannitol 1-phosphate dehydrogenase {Alternaria alternata;}	NA
MZ00022340	0.223716	2.10722	-4.85709	-2.97359	hypothetical protein {Oryza sativa (japonica cultivar-group);} ^|^GB|AAM88618.1|22002134|AC092389 hypothetical protein {Oryza sativa (japonica cultivar-group);}	LOC_Os10g38860;LOC_Os06g04160
MZ00039626		1.60854	-1.9196	-0.866048	early drought induced protein {Oryza sativa (indica cultivar-group);} ^|^GB|AAT37942.1|47717901|AY607690 low temperature-induced low molecular weight integral membrane protein LTI6b {Oryza sativa (japonica c-TRUNCATED-	NA
MZ00015154		1.58584			Neurofilament triplet M protein-like protein {Oryza sativa (japonica cultivar-group);}	LOC_Os07g07040
MZ00015224		1.44004		-0.913476	putative zinc finger transcription factor {Oryza sativa (japonica cultivar-group);}	LOC_Os01g09620;LOC_Os05g10670;LOC_Os05g45020
MZ00023628		1.39348			Glyceraldehyde 3-phosphate dehydrogenase, cytosolic 1 (EC 1.2.1.12). {Zea mays;} ^|^GB|CAA33620.1|295853|ZMGPC1 GAPDH {Zea mays;}	LOC_Os08g03290;LOC_Os04g40950;LOC_Os02g38920
MZ00016231	1.86207	1.37312			putative glycine-rich protein {Oryza sativa (japonica cultivar-group);} ^|^GB|BAD17439.1|46806215|AP005643 putative glycine-rich protein {Oryza sativa (japonica cultivar-group);}	LOC_Os02g37490
MZ00039019		1.37106			peroxiredoxin {Oryza sativa (japonica cultivar-group);} ^|^GB|BAC01192.1|21644633|AP003264 peroxiredoxin {Oryza sativa (japonica cultivar-group);} ^|^GB|AAG40130.1|11761654|AF203879 peroxiredoxin {Oryza sati-TRUNCATED-	NA
MZ00041337		1.35531			phospholipid-hydroperoxide glutathione peroxidase {Setaria italica;}	LOC_Os02g44500;LOC_Os04g46960;LOC_Os06g08670
MZ00041473		1.29742		-0.139618	physical impedance induced protein {Zea mays;}	LOC_Os10g40440;LOC_Os10g40480;LOC_Os03g01300
MZ00028221		1.25244			putative phosphoethanolamine methyltransferase {Oryza sativa (japonica cultivar-group);}	LOC_Os01g50030;LOC_Os05g47540
MZ00043109	-1.1933	-1.20474		0.98692	putative 60S ribosomal protein L7 {Oryza sativa (japonica cultivar-group);}	LOC_Os08g13690;LOC_Os04g51630;LOC_Os08g42920
MZ00017448		-1.21134		0.691972	heat shock protein 17.2 - maize {Zea mays;} ^|^GB|CAA46641.1|22335|ZMHSP172 heat shock protein 17.2 {Zea mays;}	LOC_Os01g04370;LOC_Os01g04380;LOC_Os01g04360
MZ00039715		-1.21446			OSJNBa0029H02.16 {Oryza sativa (japonica cultivar-group);} ^|^GB|CAD41495.1|21740516|OSJN00025 OSJNBa0029H02.11 {Oryza sativa (japonica cultivar-group);} ^|^GB|CAC09501.1|10241664|H0711G06 putative 60s Ribosomal protein L25 {Oryza sativa (indica cultivar-group);}	NA
MZ00031347		-1.22058			Serine carboxypeptidase III precursor (EC 3.4.16.5) (CP-MIII). {Hordeum vulgare;} ^|^GB|CAA70817.1|1877219|HVCPMIII serine carboxypeptidase III, CP-MIII {Hordeum vulgare subsp. vulgare;}	LOC_Os07g29620;LOC_Os02g02320
MZ00015278		-1.22124			unknown protein {Oryza sativa (japonica cultivar-group);} ^|^GB|AAM18764.1|20279484|AC099325 unknown protein {Oryza sativa (japonica cultivar-group);}	LOC_Os10g13800
MZ00042989		-1.26843			ADP-ribosylation factor 1 {Oryza sativa (japonica cultivar-group);} ^|^GB|BAC06914.1|22093618|AP003740 ADP-ribosylation factor 1 {Oryza sativa (japonica cultivar-group);} ^|^GB|AAB65432.1|2293566|AF012896 ADP-ribosylation factor 1 {Oryza sativa;}	LOC_Os07g12170;LOC_Os07g12200;LOC_Os03g59740
MZ00040388	-1.00927	-1.27516			ribosomal protein s6 RPS6-2 {Zea mays;}	LOC_Os07g42950;LOC_Os03g27260
MZ00023387		-1.27751		0.0544	heat shock protein 17.9 {Pennisetum glaucum;}	LOC_Os03g15960;LOC_Os03g16030;LOC_Os03g16020
MZ00056888		-1.29222			elongation factor 1-alpha {Zea mays;}	LOC_Os03g08010;LOC_Os03g08020;LOC_Os03g08050
MZ00017484	-1.80236	-1.32312	1.76478	2.24402	heat shock protein 17.2 - maize {Zea mays;} ^|^GB|CAA46641.1|22335|ZMHSP172 heat shock protein 17.2 {Zea mays;}	LOC_Os01g04370;LOC_Os01g04380;LOC_Os01g04360
MZ00025167		-1.33133		0.639414	eukaryotic cap-binding protein [imported] - Arabidopsis thaliana {Arabidopsis thaliana;} ^|^GB|AAC17220.1|3108209|AF028809 novel cap-binding protein nCBP {Arabidopsis thaliana;}	LOC_Os03g15590;LOC_Os01g73880
MZ00056984		-1.35333		0.745441	ribosomal protein L3.e, cytosolic - rice {Oryza sativa;} ^|^GB|BAA02155.1|303853|RICRPL3A ribosomal protein L3 {Oryza sativa (japonica cultivar-group);}	LOC_Os12g07010;LOC_Os11g06750
MZ00014432		-1.35635			putative transcription factor {Oryza sativa (japonica cultivar-group);}	LOC_Os03g63400;LOC_Os03g01910;LOC_Os10g34180
MZ00039668		-1.37969			60S ribosomal protein L17. {Zea mays;} ^|^PIR|T01410|T01410 ribosomal protein L17 - maize {Zea mays;} ^|^GB|AAB88619.1|2668748|AF034948 ribosomal protein L17 {Zea mays;}	LOC_Os08g41810;LOC_Os09g08430
MZ00036675		-1.38936			elongation factor 1 alpha {Saccharum hybrid cultivar CP65-357;}	LOC_Os03g08010;LOC_Os03g08020;LOC_Os03g08050
MZ00025079		-1.39838	1.14349	1.03277	unnamed protein product; gene_id:MSL1.1 unknown protein {Arabidopsis thaliana;}	LOC_Os05g28190
MZ00044188		-1.44724			unnamed protein product; gene_id:K1G2.17 unknown protein {Arabidopsis thaliana;}	NA
MZ00024145		-1.46339		0.648162	unnamed protein product; ESTs D39011(R0609), AU032023(R3215) correspond to a region of the predicted gene. Similar to 26S proteasome, non-ATPase subunit. (Y13071) {Oryza sativa (japonica cultivar-group);} -TRUNCATED-	LOC_Os05g30800;LOC_Os01g16190;LOC_Os06g49020
MZ00029930		-1.4709			70kD heat shock protein [imported] - Arabidopsis thaliana {Arabidopsis thaliana;} ^|^GB|AAM74502.1|21703121|AY123990 At2g32120/F22D22.13 {Arabidopsis thaliana;} ^|^GB|AAN46859.1|24111419|BT001079 At2g32120/F-TRUNCATED-	LOC_Os03g11910
MZ00030093		-1.52734		0.550017	putative amino acid transport protein {Oryza sativa (japonica cultivar-group);}	LOC_Os07g12770;LOC_Os03g60260;LOC_Os02g44980

## Sheet: NI
ID	log 2 74 I/NI	log 2 37 I/NI	log 2 37/74 NI	log 2 37/74 I	Putative_Annotation	Match_Rice_Model
MZ00044454			4.3411	3.79882	putative beta-glucosidase {Oryza sativa (japonica cultivar-group);} ^|^GB|BAC06877.1|22093580|AP003217 putative beta-glucosidase {Oryza sativa (japonica cultivar-group);}	LOC_Os01g32370;LOC_Os07g46280;LOC_Os03g49600
MZ00014647			3.50513	3.02336	cycloartenol synthase {Avena strigosa;}	LOC_Os02g04710;LOC_Os02g04730;LOC_Os08g12730
MZ00021100			3.27474	2.52333	putative IAA amidohydrolase {Oryza sativa (japonica cultivar-group);}	LOC_Os07g14610;LOC_Os07g14590;LOC_Os03g62060
MZ00057135			3.20445	4.11272	Cingulin-like {Oryza sativa (japonica cultivar-group);}	LOC_Os02g24270;LOC_Os05g02820
MZ00042895			3.19327	4.50725	metallothioneine type2 {Hordeum vulgare subsp. vulgare;}	NA
MZ00021424			2.92988	1.35051	sarcoplasmic reticulum protein-like protein {Oryza sativa (japonica cultivar-group);} ^|^GB|AAS07364.1|41469641|AC092852 sarcoplasmic reticulum protein (with alternative splicing) {Oryza sativa (japonica -TRUNCATED-	LOC_Os03g62640
MZ00037028			2.89949	3.18964	metallothionein-like protein {Pyrus pyrifolia;}	NA
MZ00024904			2.7174	1.47784	OSJNBa0058K23.19 {Oryza sativa (japonica cultivar-group);}	LOC_Os04g52940
MZ00041846			2.67796	2.62788	probable bis(5''-nucleosyl)-tetraphosphatase (asymmetrical) (EC 3.6.1.17) - barley {Hordeum vulgare;} ^|^GB|CAB17083.1|2564253|HVZ99996 diadenosine 5',5'''-P1,P4-tetraphosphate hydrolase {Hordeum vulgare sub-TRUNCATED-	NA
MZ00026762			2.66218	0.852244	Unknown protein {Oryza sativa (japonica cultivar-group);}	LOC_Os03g01810;LOC_Os07g29630
MZ00026455			2.6229	2.02363	similar to SLL2-S9-protein {Oryza sativa (japonica cultivar-group);} ^|^GB|BAB92713.1|20805038|AP003452 similar to SLL2-S9-protein {Oryza sativa (japonica cultivar-group);}	LOC_Os01g49250;LOC_Os01g03090
MZ00016093			2.60032		putative ribosomal protein L11 {Oryza sativa (japonica cultivar-group);} ^|^GB|AAK27825.1|13489191|AC022457 putative ribosomal protein L11 {Oryza sativa (japonica cultivar-group);}	LOC_Os10g32870
MZ00018114	1.32216		2.5962	0.967587	unknown protein {Oryza sativa (japonica cultivar-group);}	LOC_Os07g34740
MZ00043457			2.59452	2.10686	hypothetical protein F24G16.260 - Arabidopsis thaliana {Arabidopsis thaliana;} ^|^GB|CAB75818.1|7019693|ATF24G16 putative protein {Arabidopsis thaliana;}	LOC_Os12g43370;LOC_Os08g42910
MZ00040770		0.162396	2.55727	4.16448	hypothetical protein {Oryza sativa (japonica cultivar-group);}	LOC_Os01g67950
MZ00018519	1.93676		2.55219	0.434145	Unknown protein {Oryza sativa;}	NA
MZ00027406			2.53851	1.44614	unknown protein {Oryza sativa (japonica cultivar-group);} ^|^GB|BAD20075.1|47497891|AP005803 unknown protein {Oryza sativa (japonica cultivar-group);}	NA
MZ00041312	0.59793		2.53398	1.81118	26S proteasome regulatory particle non-ATPase subunit12 {Oryza sativa (japonica cultivar-group);} ^|^GB|BAB78490.1|17297985|AB037153 26S proteasome regulatory particle non-ATPase subunit12 {Oryza sativa (jap-TRUNCATED-	LOC_Os07g25420
MZ00015360	0.608181		2.52844	1.64475	putative actin {Oryza sativa (japonica cultivar-group);}	LOC_Os03g56970
MZ00036196		-0.893033	2.44937		transcriptional co-repressor -like {Oryza sativa (japonica cultivar-group);}	LOC_Os01g01960;LOC_Os05g01020
MZ00057009			2.43419		putative hUPF2 {Oryza sativa (japonica cultivar-group);}	LOC_Os02g42040
MZ00021961	0.360016		2.41899	0.974549	putative beta-1,3-glucanase {Oryza sativa (japonica cultivar-group);}	LOC_Os09g32550;LOC_Os08g41410;LOC_Os03g62860
MZ00036437			2.41166	1.7175	Unknown protein {Oryza sativa (japonica cultivar-group);}	LOC_Os03g10860
MZ00019094	1.85354		2.40885		xanthine dehydrogenase, putative {Oryza sativa (japonica cultivar-group);}	LOC_Os03g31550;LOC_Os07g07050;LOC_Os03g57690
MZ00028710	1.07085	-0.575467	2.37279	0.726471	putative Hsp70 binding protein {Oryza sativa (japonica cultivar-group);}	LOC_Os03g60780
MZ00016630			2.35889	1.72254	putative dehydrogenase precursor {Oryza sativa (japonica cultivar-group);}	LOC_Os03g55280
MZ00044611	0.636398		2.34432	1.07962	putative glutamate-tRNA ligase {Oryza sativa (japonica cultivar-group);} ^|^GB|BAD07597.1|41052741|AP004078 putative glutamate-tRNA ligase {Oryza sativa (japonica cultivar-group);}	LOC_Os02g02860
MZ00024573			2.34163		putative pyrroline-5-carboxylate reductas {Oryza sativa (japonica cultivar-group);}	LOC_Os01g71990
MZ00055009			2.33909	2.02407	OSJNBb0020J19.2 {Oryza sativa (japonica cultivar-group);}	LOC_Os04g59460
MZ00014843		0.401732	2.32358	1.44263	putative methyl-binding domain protein MBD111 {Zea mays;}	LOC_Os09g32090;LOC_Os06g48870;LOC_Os05g33550
MZ00031461			2.3185	2.11236	hypothetical protein - maize transposable element Ac {Zea mays;} ^|^GB|CAA25635.1|22490|ZMTAC unnamed protein product; ORF1 {Zea mays;}	LOC_Os06g10740
MZ00022770		-0.881904	2.28688	0.3454	putative symplekin {Oryza sativa (japonica cultivar-group);}	LOC_Os07g49320
MZ00025345	1.46466		2.26899		transcriptional co-repressor -like {Oryza sativa (japonica cultivar-group);}	LOC_Os01g01960;LOC_Os05g01020
MZ00023873		-0.845225	2.26553		OSJNBa0032F06.6 {Oryza sativa (japonica cultivar-group);}	LOC_Os04g58480;LOC_Os03g42220
MZ00014360	0.982095		2.25418		arabinoxylan arabinofuranohydrolase isoenzyme AXAH-II {Hordeum vulgare;}	LOC_Os12g03470;LOC_Os11g03730;LOC_Os11g03780
MZ00042471			2.25274		OSJNBb0034G17.8 {Oryza sativa (japonica cultivar-group);}	LOC_Os04g46460;LOC_Os02g44000
MZ00014956			2.25262	0.514306	2-isopropylmalate synthase B (EC 2.3.3.13) (Alpha-isopropylmalatesynthase B) (Alpha-IPM synthetase B). {Lycopersicon pennellii;} ^|^GB|AAB61599.1|2213884|AF004166 2-isopropylmalate synthase {Lycopersicon pen-TRUNCATED-	LOC_Os11g04670;LOC_Os12g04440
MZ00004927			2.22215	0.860465	putative glutamate-tRNA ligase {Oryza sativa (japonica cultivar-group);} ^|^GB|BAD07597.1|41052741|AP004078 putative glutamate-tRNA ligase {Oryza sativa (japonica cultivar-group);}	LOC_Os02g02860
MZ00041869		-0.657044	2.21653	1.69825	methyl binding domain protein MBD109 {Zea mays;}	NA
MZ00012800			2.21459	2.30765	unknown {Arabidopsis thaliana;} ^|^GB|AAD24847.2|20198067|AC007071 expressed protein {Arabidopsis thaliana;}	LOC_Os04g52300
MZ00042101	1.31292		2.18719		putative guanylate binding protein {Oryza sativa (japonica cultivar-group);}	LOC_Os05g48860;LOC_Os02g20410
MZ00030032	0.941121		2.18692		OSJNBa0019K04.8 {Oryza sativa (japonica cultivar-group);}	LOC_Os04g48410
MZ00024217	1.30736		2.17718	0.881968	expressed protein {Oryza sativa (japonica cultivar-group);} ^|^GB|AAT77085.1|50428734|AC135228 expressed protein {Oryza sativa (japonica cultivar-group);}	LOC_Os03g51650;LOC_Os09g17600;LOC_Os08g29760
MZ00041962			2.17089	1.35101	hypothetical protein {Oryza sativa (japonica cultivar-group);}	NA
MZ00038363	0.652237		2.16849		putative ZEITLUPE {Oryza sativa (japonica cultivar-group);}	LOC_Os06g47890
MZ00016570	1.72544		2.1662		unknown {Oryza sativa (japonica cultivar-group);}	LOC_Os07g31540
MZ00016410	1.90276		2.16506		chromatin-remodeling factor CHD3 {Oryza sativa;}	LOC_Os06g08480
MZ00018903	0.856858		2.1609		putative leucine-rich repeat protein {Oryza sativa (japonica cultivar-group);} ^|^GB|AAL86486.1|19225010|AC077693 putative leucine-rich repeat protein {Oryza sativa (japonica cultivar-group);}	LOC_Os10g42190;LOC_Os08g40090;LOC_Os02g38040
MZ00024882			2.14399	1.08613	expressed protein {Oryza sativa (japonica cultivar-group);}	LOC_Os03g41080;LOC_Os12g39200
MZ00027673	1.92908		2.12458		BRI1-KD interacting protein 117 {Oryza sativa (japonica cultivar-group);}	LOC_Os12g37720
MZ00014709		-0.536391	2.11104	1.36757	unnamed protein product; EST AU057948(S21932) corresponds to a region of the predicted gene. hypothetical protein {Oryza sativa (japonica cultivar-group);}	NA
MZ00020923	0.709791		2.07562	0.983997	aluminum-activated malate transporter-like {Oryza sativa (japonica cultivar-group);} ^|^GB|BAD53532.1|53791767|AP003575 aluminum-activated malate transporter-like {Oryza sativa (japonica cultivar-group);} -TRUNCATED-	LOC_Os06g15770;LOC_Os02g49790
MZ00019691			2.06292		unknown protein {Oryza sativa (japonica cultivar-group);}	LOC_Os05g43280;LOC_Os01g56800
MZ00025143	1.29824		2.05767		Lon protease homolog 2, mitochondrial precursor (EC 3.4.21.-). {Zea mays;} ^|^PIR|T04325|T04325 probable ATP-dependent proteinase LON2 (EC 3.4.21.-), mitochondrial - maize {Zea mays;} ^|^GB|AA-TRUNCATED-	LOC_Os07g48960;LOC_Os03g19350;LOC_Os09g36300
MZ00030563			2.05008	2.30607	unknown protein {Oryza sativa (japonica cultivar-group);} ^|^GB|BAC55602.1|27817834|AP003747 unknown protein {Oryza sativa (japonica cultivar-group);}	NA
MZ00024634	1.8671		2.04705		putative DNA-dependent ATPase {Oryza sativa (japonica cultivar-group);} ^|^GB|BAB64717.1|15528650|AP003236 putative DNA-dependent ATPase {Oryza sativa (japonica cultivar-group);} ^|^GB|AAK53826.1|14091823|AC-TRUNCATED-	LOC_Os01g27040;LOC_Os05g05780
MZ00015029			2.04522	1.46538	putative pM5 collagenase {Oryza sativa (japonica cultivar-group);} ^|^GB|BAB67867.1|15623807|AP002883 putative pM5 collagenase {Oryza sativa (japonica cultivar-group);}	LOC_Os01g19470
MZ00028171	1.1602		2.04406	0.724601	putative GTPase {Oryza sativa (japonica cultivar-group);} ^|^GB|BAB61154.1|14587220|AP003199 putative GTPase {Oryza sativa (japonica cultivar-group);}	LOC_Os01g27730
MZ00024993		-0.401527	2.039	3.89488	Unknown protein {Oryza sativa (japonica cultivar-group);}	LOC_Os05g02880;LOC_Os03g17710
MZ00015828	1.21641		2.03268		unknown protein {Oryza sativa (japonica cultivar-group);}	LOC_Os09g24260
MZ00016949			2.03221	1.61768	lustrin A-like {Oryza sativa (japonica cultivar-group);} ^|^GB|BAD35858.1|51091163|AP004754 lustrin A-like {Oryza sativa (japonica cultivar-group);}	LOC_Os06g10560;LOC_Os02g53380;LOC_Os04g42900
MZ00056573			2.02532	1.91369	putative transposase {Oryza sativa (japonica cultivar-group);} ^|^GB|AAM47612.1|21326484|AC122147 Putative transposase {Oryza sativa (japonica cultivar-group);} ^|^GB|AAM23241.1|20514796|AC092553 Putative tr-TRUNCATED-	LOC_Os10g03970;LOC_Os05g18740;LOC_Os03g41200
MZ00036655	0.611172		2.02476	0.984384	chaperonin hsp60 - maize {Zea mays;} ^|^GB|CAA78101.1|22250|ZMCPNAGB mitochondrial chaperonin-60 {Zea mays;}	LOC_Os10g32550;LOC_Os03g04970;LOC_Os05g46290
MZ00016723	1.15707	-0.730489	2.01912		U88 {Human herpesvirus 6;}	LOC_Os09g13610;LOC_Os08g29130
MZ00017254			2.01763		hypothetical protein {Oryza sativa (japonica cultivar-group);} ^|^GB|AAL59029.1|18087875|AC087182 hypothetical protein {Oryza sativa (japonica cultivar-group);}	LOC_Os10g34380
MZ00027157	1.14405		2.01742		unknown protein {Oryza sativa (japonica cultivar-group);} ^|^GB|AAL59023.1|18087869|AC087182 unknown protein {Oryza sativa (japonica cultivar-group);}	LOC_Os10g34400
MZ00024769			2.01611		putative B2 protein {Oryza sativa (japonica cultivar-group);} ^|^GB|AAT93853.1|51038049|AC113332 unknown protein {Oryza sativa (japonica cultivar-group);}	LOC_Os05g41930;LOC_Os01g36950;LOC_Os05g51590
MZ00027755	2.33672		2.01589		putative DNA-binding protein {Oryza sativa (japonica cultivar-group);}	LOC_Os03g45730
MZ00019190			2.01072		similar to Leishmania major. Ppg3 {Dictyostelium discoideum;}	NA
MZ00014627	1.13353		1.99992		Heat shock 70 kDa protein, mitochondrial precursor. {Phaseolus vulgaris;} ^|^PIR|S25005|S25005 dnaK-type molecular chaperone precursor, mitochondrial - kidney bean {Phaseolus vulgaris;} ^|^GB|-TRUNCATED-	LOC_Os02g53420;LOC_Os03g02260;LOC_Os05g23740
MZ00055223	1.52695		1.99973		zinc finger protein {Oryza sativa (japonica cultivar-group);}	LOC_Os01g52110;LOC_Os10g31850;LOC_Os03g22680
MZ00001210	1.65461		1.99507		putative heat shock protein, 5'-partial {Oryza sativa (japonica cultivar-group);}	LOC_Os03g31300;LOC_Os02g08490
MZ00025256			1.99494		putative calmodulin binding protein similar to ER66 {Oryza sativa (japonica cultivar-group);} ^|^GB|AAM08663.1|19920231|AC113338 Putative calmodulin binding protein similar to ER66 {Oryza sativa (japonica cu-TRUNCATED-	LOC_Os10g22950;LOC_Os03g09100;LOC_Os07g43030
MZ00054990		-1.08272	1.99483		unknown protein {Oryza sativa (japonica cultivar-group);}	LOC_Os03g63670
MZ00026829	1.98133		1.98318	-0.494092	COP1-interacting protein 7 (CIP7)-like {Oryza sativa (japonica cultivar-group);} ^|^GB|BAC21482.1|24060025|AP004988 COP1-interacting protein 7 (CIP7)-like {Oryza sativa (japonica cultivar-group);}	LOC_Os03g21270
MZ00027440			1.97974		putative shoot gravitropism 2 {Oryza sativa (japonica cultivar-group);}	LOC_Os08g01920;LOC_Os09g26550;LOC_Os07g22390
MZ00028831	0.837683		1.96466		hypothetical protein; contains non-consensus TT donor splice site at exon 11, non-consensus CT donor splice site at exon 13 {Arabidopsis thaliana;}	LOC_Os07g45160
MZ00014304			1.95855	1.43777	ethylene-responsive small GTP-binding protein {Oryza sativa (japonica cultivar-group);} ^|^GB|AAS91045.1|46392555|AY579410 small GTP-binding protein {Oryza sativa (japonica cultivar-group);}	LOC_Os03g60530;LOC_Os07g13530;LOC_Os05g38630
MZ00039434	1.35221		1.95424		At3g15730/MSJ11_13 {Arabidopsis thaliana;} ^|^GB|AAL16110.1|16226232|AF428278 AT3g15730/MSJ11_13 {Arabidopsis thaliana;}	LOC_Os03g27370;LOC_Os01g07760;LOC_Os05g07880
MZ00028363			1.9475		putative GPI-anchor transamidase precursor {Oryza sativa (japonica cultivar-group);}	LOC_Os02g12740
MZ00016861			1.94228		hypothetical protein F26G5.140 - Arabidopsis thaliana {Arabidopsis thaliana;} ^|^GB|AAP37810.1|30725576|BT008451 At3g44190 {Arabidopsis thaliana;} ^|^GB|AAN72037.1|25083044|BT002026 putative protein {Arabidopsis thaliana;} ^|^GB|AAM61214.1|21536882|AY084651 unknown {Arabidopsis thaliana;} ^|^GB|CAB88427.1|7635464|ATF26G5 putative protein {Arabidopsis thaliana;}	LOC_Os02g05680;LOC_Os11g05970
MZ00023051	1.02861		1.92904		WRKY DNA binding protein {Solanum tuberosum;}	LOC_Os11g29870;LOC_Os01g53260
MZ00039149	1.45953		1.9243		NADP-specific isocitrate dehydrogenase {Oryza sativa (japonica cultivar-group);} ^|^GB|AAD37809.1|5007084|AF155333 NADP-specific isocitrate dehydrogenase {Oryza sativa;}	LOC_Os01g46610;LOC_Os01g14580;LOC_Os05g49760
MZ00015015			1.92341		putative heat-shock protein {Oryza sativa (japonica cultivar-group);}	LOC_Os09g29840;LOC_Os08g38090;LOC_Os12g32990
MZ00028386	1.27464		1.92081		unknown protein {Oryza sativa (japonica cultivar-group);} ^|^GB|AAP46231.1|31249739|AC133339 unknown protein {Oryza sativa (japonica cultivar-group);}	LOC_Os03g61560
MZ00029605	2.03418		1.91928		Similar to auxin-independent growth promoter (axi 1) {Arabidopsis thaliana;} ^|^GB|AAP68319.1|31711926|BT008880 At1g04910 {Arabidopsis thaliana;}	LOC_Os11g29120;LOC_Os12g23760;LOC_Os06g30700
MZ00041377	0.723093		1.90403	0.559353	putative succinate dehydrogenase flavoprotein alpha subunit {Oryza sativa (japonica cultivar-group);}	LOC_Os07g04240
MZ00014699	1.42461		1.90376		putative cysteinyl-tRNA synthetase {Oryza sativa (japonica cultivar-group);} ^|^GB|AAN05522.1|22758318|AC027038 putative cysteinyl-tRNA synthetase {Oryza sativa (japonica cultivar-group);}	LOC_Os03g04960;LOC_Os10g32570;LOC_Os09g38420
MZ00041523			1.90151	1.65571	ADP, ATP carrier protein precursor {Picea abies;}	LOC_Os05g23720;LOC_Os02g48720;LOC_Os11g43960
MZ00028873	0.566491		1.89499	1.04733	putative mitochondrial carrier protein {Oryza sativa (japonica cultivar-group);}	LOC_Os01g22600;LOC_Os03g54760;LOC_Os03g07890
MZ00024505	1.53942		1.88896		OSJNBa0039C07.4 {Oryza sativa (japonica cultivar-group);}	LOC_Os12g12850;LOC_Os04g32560;LOC_Os11g16590
MZ00023445	1.53307		1.88725		Conserved hypothetical protein {Oryza sativa (japonica cultivar-group);} ^|^GB|AAK51570.1|13992676|AC022352 Conserved hypothetical protein {Oryza sativa (japonica cultivar-group);}	LOC_Os10g16440
MZ00016606	0.950192		1.87888	0.879842	putative proteophosphoglycan {Oryza sativa (japonica cultivar-group);} ^|^GB|AAG13559.1|10140726|AC073867 putative proteophosphoglycan {Oryza sativa (japonica cultivar-group);}	LOC_Os03g02160
MZ00005903	1.53855		1.8783		putative symplekin {Oryza sativa (japonica cultivar-group);}	NA
MZ00044630			1.87057	1.27142	putative receptor-like protein kinase {Oryza sativa (japonica cultivar-group);} ^|^GB|BAD09492.1|42408339|AP004564 putative receptor-like protein kinase {Oryza sativa (japonica cultivar-group);}	LOC_Os08g34640;LOC_Os08g34650
MZ00015738	1.01247		1.86924		putative uridine kinase/uracil phosphoribosyltransferase {Oryza sativa (japonica cultivar-group);} ^|^GB|BAD09018.1|42407877|AP003920 putative uridine kinase/uracil phosphoribosyltransferase {Oryza sativa (j-TRUNCATED-	LOC_Os09g32820;LOC_Os08g41790;LOC_Os11g16370
MZ00015437		0.201747	1.86622		SET domain-containing protein-like {Oryza sativa (japonica cultivar-group);}	LOC_Os08g08210;LOC_Os02g34460;LOC_Os04g35090
MZ00047907		-0.753319	1.86581	0.459332	heat shock factor RHSF4 {Oryza sativa (japonica cultivar-group);} ^|^GB|AAQ01151.1|33242895|AY332465 putative heat shock protein {Oryza sativa (japonica cultivar-group);} ^|^GB|AAP13005.1|30017583|AC092558 p-TRUNCATED-	LOC_Os03g53340;LOC_Os10g28340;LOC_Os07g08140
MZ00039310		0.863323	1.8639	2.10928	gamma-thionin precursor - barley {Hordeum vulgare;} ^|^GB|AAB01671.1|790641|HVU22951 gamma-thionin {Hordeum vulgare subsp. vulgare;}	NA
MZ00027550			1.86254	0.80388	hypothetical protein {Oryza sativa (japonica cultivar-group);}	LOC_Os03g57090
MZ00017703		-0.751959	1.86228	0.595276	unknown protein {Oryza sativa (japonica cultivar-group);}	LOC_Os05g10770
MZ00014131	1.70145		1.85431		unknown protein {Oryza sativa (japonica cultivar-group);}	LOC_Os03g40010
MZ00015383	1.41084		1.839		DNA-directed RNA polymerase II 135 kDa polypeptide (EC 2.7.7.6) (RNApolymerase II subunit 2). {Lycopersicon esculentum;} ^|^PIR|S65068|S65068 DNA-directed RNA polymerase (EC 2.7.7.6) II second largest -TRUNCATED-	LOC_Os03g44490
MZ00039810		-0.46835	1.83764	1.24873	contains EST C97546(C60355) unknown protein {Oryza sativa (japonica cultivar-group);} ^|^GB|BAB03425.1|9558506|AP002816 unnamed protein product; EST C97546(C60355) corresponds to a region of the predicted ge-TRUNCATED-	LOC_Os01g09300;LOC_Os10g37880;LOC_Os10g37890
MZ00028963			1.83497	2.03866	hypothetical protein {Oryza sativa (japonica cultivar-group);} ^|^GB|AAK21343.1|13384375|AC024594 hypothetical protein {Oryza sativa (japonica cultivar-group);}	LOC_Os10g34030
MZ00027061			1.82921		putative sds22+ {Oryza sativa (japonica cultivar-group);}	LOC_Os02g13640
MZ00043925			1.82701		putative DegP2 protease {Oryza sativa (japonica cultivar-group);} ^|^GB|BAD37774.1|51535111|AP004785 putative DegP2 protease {Oryza sativa (japonica cultivar-group);}	LOC_Os02g50880
MZ00025088			1.82348	1.66098	putative phenylalanine ammonia-lyase {Oryza sativa (japonica cultivar-group);}	LOC_Os02g41650;LOC_Os05g35290;LOC_Os02g41670
MZ00031854		-0.479705	1.8225	1.69679	heat shock protein 17.2 - maize {Zea mays;} ^|^GB|CAA46641.1|22335|ZMHSP172 heat shock protein 17.2 {Zea mays;}	LOC_Os01g04370;LOC_Os01g04380;LOC_Os01g04360
MZ00023600	0.440687		1.81456	1.46644	putative dolichyl-di-phosphooligosaccharide- protein {Oryza sativa (japonica cultivar-group);}	LOC_Os07g10830
MZ00018749	0.680345		1.8106		putative ripening regulated protein {Oryza sativa (japonica cultivar-group);}	LOC_Os03g26460
MZ00028724			1.80727		unknown protein {Arabidopsis thaliana;} ^|^GB|AAL69514.1|18491225|AY074548 unknown protein {Arabidopsis thaliana;}	LOC_Os05g32580
MZ00015429	1.18516		1.80626		SMC1 protein {Oryza sativa;}	LOC_Os12g44390;LOC_Os05g41750
MZ00015348	1.61462		1.80092		putative IDN3 protein isoform A {Oryza sativa (japonica cultivar-group);}	LOC_Os07g01940
MZ00014158			1.79994		aldehyde dehydrogenase {Oryza sativa (japonica cultivar-group);} ^|^GB|AAG43027.1|11995457|AF323586 aldehyde dehydrogenase {Oryza sativa;}	LOC_Os09g26880;LOC_Os04g39020;LOC_Os02g07760
MZ00025909	1.03192		1.79264	0.737799	putative ABC transporter {Oryza sativa (japonica cultivar-group);} ^|^GB|BAB89586.1|20160641|AP003252 putative ABC transporter {Oryza sativa (japonica cultivar-group);}	NA
MZ00054846	1.63492		1.78998		WRKY transcription factor 70 {Oryza sativa (japonica cultivar-group);}	LOC_Os05g39720;LOC_Os01g61080;LOC_Os05g27730
MZ00030551	0.662528	-0.485479	1.7896	0.641593	putative HSP70 {Oryza sativa (japonica cultivar-group);} ^|^GB|BAB67894.1|15623835|AP003231 putative HSP70 {Oryza sativa (japonica cultivar-group);}	LOC_Os03g16920;LOC_Os01g62290;LOC_Os05g38530
MZ00026717			1.78924	1.32289	membrane protein-like {Oryza sativa (japonica cultivar-group);}	LOC_Os09g17600;LOC_Os08g30020;LOC_Os08g29760
MZ00024235	1.13411		1.7891		eukaryotic translation initiation factor 3 subunit (eIF-3)-like {Oryza sativa (japonica cultivar-group);} ^|^GB|BAD09184.1|42408048|AP004047 eukaryotic translation initiation factor 3 subunit (eIF-3)-like {O-TRUNCATED-	LOC_Os02g48620;LOC_Os07g23990;LOC_Os02g15660
MZ00028333			1.77811		allele:Hd1 {Oryza sativa;} ^|^GB|BAB17630.1|11094209|AB041840 allele:Hd1 {Oryza sativa (japonica cultivar-group);}	LOC_Os06g16370
MZ00041589	0.873437	-1.00725	1.7731		protein kinase PK12 (EC 2.7.1.-), ethylene-induced - common tobacco {Nicotiana tabacum;} ^|^GB|AAC04324.1|2911280|NTU73937 PK12 protein kinase {Nicotiana tabacum;}	LOC_Os12g27520;LOC_Os01g62080;LOC_Os01g40840
MZ00013406	1.17133		1.77106		contains ESTs AU108104(C12321),C26435(C12321) similar to Arabidopsis thaliana chromosome 3, F24P17.19 unknown protein {Oryza sativa (japonica cultivar-group);} ^|^GB|BAB61155.1|14587221|AP003199 contains EST-TRUNCATED-	LOC_Os01g27740;LOC_Os11g36960;LOC_Os11g37000
MZ00018249			1.77087		hypothetical protein {Sorghum bicolor;}	LOC_Os05g19280
MZ00029086	1.22803		1.76878		unknown protein {Arabidopsis thaliana;}	LOC_Os12g41620
MZ00017484	-1.80236	-1.32312	1.76478	2.24402	heat shock protein 17.2 - maize {Zea mays;} ^|^GB|CAA46641.1|22335|ZMHSP172 heat shock protein 17.2 {Zea mays;}	LOC_Os01g04370;LOC_Os01g04380;LOC_Os01g04360
MZ00024181			1.76251	1.09788	putative plastid protein {Oryza sativa (japonica cultivar-group);}	LOC_Os06g02600;LOC_Os04g51280;LOC_Os04g51290
MZ00026907	1.16124		1.76124		unknown protein {Arabidopsis thaliana;} ^|^GB|AAL38866.1|17529278|AY065425 unknown protein {Arabidopsis thaliana;}	LOC_Os05g44320
MZ00035161			1.76049		Photosystem I reaction centre subunit N, chloroplast precursor (PSI-N). {Hordeum vulgare;} ^|^PIR|S35159|S35159 photosystem I chain psaN - barley {Hordeum vulgare;} ^|^GB|CAA47056.1|19095|HVPSANMR photosyste-TRUNCATED-	LOC_Os12g08770
MZ00039351	1.10941		1.75937		alcohol dehydrogenase, putative {Arabidopsis thaliana;}	LOC_Os02g57040;LOC_Os11g10480;LOC_Os11g10510
MZ00015149			1.75293		Hypothetical protein {Oryza sativa (japonica cultivar-group);}	LOC_Os03g12550;LOC_Os10g01610
MZ00013531			1.7492	1.01208	Light regulated protein precursor. {Oryza sativa;} ^|^PIR|S33632|S33632 lir1 protein - rice {Oryza sativa;} ^|^GB|BAD45513.1|52076611|AP003727 putative CR9 {Oryza sativa (japonica cultivar-group);} ^|^GB|BAB-TRUNCATED-	LOC_Os01g01340
MZ00039244	1.4766		1.74471		putative phosphoglycerate kinase {Oryza sativa (japonica cultivar-group);}	NA
MZ00024046			1.74329		Sec31p {Oryza sativa (japonica cultivar-group);} ^|^GB|BAB47154.1|13928450|AB042102 Sec31p {Oryza sativa;}	LOC_Os07g46370
MZ00026889	1.07839		1.73034		unknown {Oryza sativa (japonica cultivar-group);}	LOC_Os03g13560;LOC_Os10g02760;LOC_Os05g33310
MZ00018939			1.72793	1.84659	expressed protein {Oryza sativa (japonica cultivar-group);} ^|^GB|AAT76404.1|50400016|AC146936 expressed protein {Oryza sativa (japonica cultivar-group);}	LOC_Os03g51160
MZ00042126	0.857536		1.72305	0.636501	calmodulin-binding protein - maize (fragment) {Zea mays;} ^|^GB|AAA33446.1|483410|MZECMBPA calmodulin-binding protein {Zea mays;}	NA
MZ00015204	1.2479		1.72173		putative protein disulphide isomerase {Oryza sativa (japonica cultivar-group);}	LOC_Os02g01010;LOC_Os06g06790;LOC_Os11g09280
MZ00024236	1.58585		1.7204		eukaryotic translation initiation factor 3 subunit (eIF-3)-like {Oryza sativa (japonica cultivar-group);} ^|^GB|BAD09184.1|42408048|AP004047 eukaryotic translation initiation factor 3 subunit (eIF-3)-like {O-TRUNCATED-	LOC_Os02g48620
MZ00024994	1.01261		1.71985		Unknown protein {Oryza sativa (japonica cultivar-group);}	LOC_Os05g02880;LOC_Os03g17710
MZ00044766			1.71879		OSJNBa0070M12.8 {Oryza sativa (japonica cultivar-group);}	LOC_Os04g58990;LOC_Os03g16130;LOC_Os03g02980
MZ00034406			1.71668		cytosolic aldehyde dehydrogenase RF2C {Zea mays;}	LOC_Os01g40860;LOC_Os01g40870;LOC_Os06g39230
MZ00020045	1.65587		1.71388		hypothetical protein T30B22.29 - Arabidopsis thaliana (fragment) {Arabidopsis thaliana;} ^|^GB|AAC62845.3|20196961|AC002535 putative WD-40 repeat protein {Arabidopsis thaliana;}	LOC_Os03g19340
MZ00000433			1.70245		contains ESTs AU070998(R10588),D46106(S10554) similar to beta-phosphoglucomutase {Oryza sativa (japonica cultivar-group);} ^|^GB|BAA85442.1|6069666|AP000616 contains EST(s): AU070998(R10588),D46106(S10554) s-TRUNCATED-	LOC_Os06g01990;LOC_Os09g24230;LOC_Os10g41930
MZ00026052			1.70019		contains ESTs C26310(C12073),D15391(C0569),AU100694(C12073) similar to Arabidopsis tthaliana chromosome 5, MFB13.10 unknown protein {Oryza sativa (japonica cultivar-group);} ^|^GB|BAC00714.1|2132-TRUNCATED-	LOC_Os01g34200
MZ00026336	1.66237		1.69525		putative RNA helicase {Arabidopsis thaliana;}	LOC_Os03g11470;LOC_Os02g01740;LOC_Os03g53220
MZ00017972	1.30203		1.68538		contains ESTs C26344(C12141),AU100704(C12141) similar to Arabidopsis thaliana chromosome 1,At1g65280 unknown protein {Oryza sativa (japonica cultivar-group);}	LOC_Os01g33800
MZ00015384			1.68298		DNA-directed RNA polymerase II 135 kDa polypeptide (EC 2.7.7.6) (RNApolymerase II subunit 2). {Lycopersicon esculentum;} ^|^PIR|S65068|S65068 DNA-directed RNA polymerase (EC 2.7.7.6) II second largest -TRUNCATED-	LOC_Os03g44490;LOC_Os04g54840;LOC_Os03g28960
MZ00035662			1.67951	1.91057	putative beta-glucosidase {Oryza sativa (japonica cultivar-group);} ^|^GB|BAC06877.1|22093580|AP003217 putative beta-glucosidase {Oryza sativa (japonica cultivar-group);}	LOC_Os01g32370;LOC_Os07g46280;LOC_Os03g49600
MZ00026148	1.66426		1.67932		unknown protein {Arabidopsis thaliana;}	LOC_Os12g24540;LOC_Os11g18770
MZ00024818	1.07407		1.66849	0.284637	contains ESTs AU030959(E60483),AU030958(E60483) similar to Arabidopsis thaliana chromosome 3, At3g48710 unknown protein {Oryza sativa (japonica cultivar-group);}	LOC_Os01g70020;LOC_Os03g40010
MZ00016568	1.31445		1.66093		unknown protein {Oryza sativa (japonica cultivar-group);}	LOC_Os02g16600
MZ00016468	1.56072		1.65774		putative RNA binding ribonucleoprotein {Oryza sativa (japonica cultivar-group);}	LOC_Os03g58720;LOC_Os03g60930
MZ00024454			1.65732	1.05206	putative methionyl aminopeptidase (EC 3.4.11.18) F6E13.31 {Oryza sativa (japonica cultivar-group);} ^|^GB|BAD08973.1|42407830|AP003914 putative methionyl aminopeptidase {Oryza sativa (japonica cultivar-group-TRUNCATED-	LOC_Os12g43370;LOC_Os08g42910
MZ00026408			1.65368		OSJNBa0018M05.17 {Oryza sativa (japonica cultivar-group);}	LOC_Os06g51330;LOC_Os04g57870;LOC_Os08g01060
MZ00025067	1.30105		1.64797		Luminal binding protein 2 precursor (BiP2) (Heat shock protein 70homolog 2) (B70) (B-70). {Zea mays;} ^|^PIR|T04078|T04078 dnaK-type molecular chaperone cBiPe2 - maize {Zea mays;} ^|^GB|AAC49899.1|1575128|ZM-TRUNCATED-	LOC_Os02g02410;LOC_Os08g09770;LOC_Os05g35400
MZ00023624			1.64438	0.895781	putative Ras-GTPase activating protein SH3 domain-binding protein 2 {Oryza sativa (japonica cultivar-group);}	LOC_Os02g03890;LOC_Os04g43150;LOC_Os02g29480
MZ00057316	0.999682		1.64287		OSJNBa0060D06.20 {Oryza sativa (japonica cultivar-group);} ^|^GB|CAE01547.2|38343963|OSJN00016 OSJNBb0022F16.2 {Oryza sativa (japonica cultivar-group);}	NA
MZ00031814			1.64261	1.25452	Heat shock protein 82. {Zea mays;} ^|^GB|AAB26482.2|7546186|S59780 heat shock protein HSP82 {Zea mays;}	LOC_Os04g01740;LOC_Os08g39140;LOC_Os09g30430
MZ00040095			1.64251		putative acetyl-CoA C-acyltransferase {Oryza sativa (japonica cultivar-group);}	LOC_Os09g07830;LOC_Os01g02020
MZ00039137			1.63518		Ferredoxin III, chloroplast precursor (Fd III). {Zea mays;} ^|^PIR|T02881|T02881 ferredoxin [2Fe-2S] 3 - maize {Zea mays;} ^|^GB|AAA33461.1|168473|MZEFD3 ferredoxin {Zea mays;} ^|^GB|BAA19251.1|1864001|AB001387 Fd III {Zea mays;}	NA
MZ00042929		-0.410322	1.63249	1.3884	40S ribosomal protein S21. {Zea mays;} ^|^PIR|T03945|T03945 ribosomal protein S21 - maize {Zea mays;} ^|^GB|CAA67225.1|1419372|ZMRPS21 ribosomal protein S21 {Zea mays;}	LOC_Os03g22460;LOC_Os03g46490
MZ00018875			1.62916		hypothetical protein {Oryza sativa (japonica cultivar-group);} ^|^GB|AAM92817.1|22128705|AC068950 hypothetical protein {Oryza sativa (japonica cultivar-group);}	LOC_Os10g35190
MZ00043145			1.6291		putative ABI3-interacting protein 2 {Oryza sativa (japonica cultivar-group);} ^|^GB|BAD19898.1|47497800|AP005578 putative ABI3-interacting protein 2 {Oryza sativa (japonica cultivar-group);}	LOC_Os09g07380;LOC_Os09g07360;LOC_Os07g40270
MZ00041661	1.80061		1.62727		putative valyl tRNA synthetase {Oryza sativa (japonica cultivar-group);} ^|^GB|AAO38487.1|28273401|AC120508 putative valyl tRNA synthetase {Oryza sativa (japonica cultivar-group);}	LOC_Os03g48850;LOC_Os10g36210;LOC_Os03g21740
MZ00027357		-0.864026	1.62651		protein F14N23.19 [imported] - Arabidopsis thaliana {Arabidopsis thaliana;} ^|^GB|BAD44433.1|51971537|AK176670 unknown protein {Arabidopsis thaliana;} ^|^GB|AAD32881.1|4914333|AC005489 F14N23.19 {Arabidopsis-TRUNCATED-	LOC_Os02g35170
MZ00023695	-0.00877591		1.62637	1.99781	glycoprotein {Bromus inermis;}	LOC_Os02g40880;LOC_Os04g43540
MZ00056963	1.07975		1.62075		putative zinc-finger protein {Oryza sativa (japonica cultivar-group);} ^|^GB|BAD09355.1|42407366|AP004457 putative zinc-finger protein {Oryza sativa (japonica cultivar-group);}	LOC_Os08g36770
MZ00022958			1.62062	1.83224	F13K23.6 protein - Arabidopsis thaliana {Arabidopsis thaliana;} ^|^GB|AAF78486.1|8698728|F13K23 Contains weak similarity to GATA-6 DNA-binding protein from Homo sapiens gb|X95701. ESTs gb|N38392, gb|AI998367-TRUNCATED-	NA
MZ00043006	0.822575		1.61755	0.814817	Cystatin I precursor (Corn kernel cysteine proteinase inhibitor). {Zea mays;} ^|^PIR|S27239|S27239 cysteine proteinase inhibitor - maize {Zea mays;} ^|^GB|BAA01472.1|217962|MZECYS corn cystatin I {Zea mays;}-TRUNCATED-	LOC_Os01g58890;LOC_Os05g41460
MZ00015217		0.246456	1.61423		unknown protein {Oryza sativa (japonica cultivar-group);} ^|^GB|BAD08991.1|42407848|AP003914 unknown protein {Oryza sativa (japonica cultivar-group);}	LOC_Os08g43060
MZ00015281	1.96399		1.61418		unknown protein {Oryza sativa (japonica cultivar-group);} ^|^GB|AAL79800.1|18873854|AC079874 unknown protein {Oryza sativa (japonica cultivar-group);}	LOC_Os10g41030
MZ00015349	1.70358		1.61366		putative IDN3 protein isoform A {Oryza sativa (japonica cultivar-group);}	LOC_Os07g01940
MZ00013370	1.50029		1.6136		putative DEAD/DEAH box RNA helicase (HUA ENHANCER2) {Arabidopsis thaliana;} ^|^GB|AAC67203.2|20197305|AC005171 expressed protein {Arabidopsis thaliana;}	LOC_Os11g07500;LOC_Os12g18140;LOC_Os02g06500
MZ00026337			1.61305	0.832167	putative Xaa-Pro aminopeptidase 2 {Oryza sativa (japonica cultivar-group);}	LOC_Os11g33330;LOC_Os11g33340;LOC_Os06g45360
MZ00038639			1.61238	1.18941	40S ribosomal protein S21. {Zea mays;} ^|^PIR|T03945|T03945 ribosomal protein S21 - maize {Zea mays;} ^|^GB|CAA67225.1|1419372|ZMRPS21 ribosomal protein S21 {Zea mays;}	LOC_Os03g22460;LOC_Os03g46490
MZ00026314			1.60705	1.2353	putative permease {Oryza sativa (japonica cultivar-group);}	LOC_Os07g30810;LOC_Os09g15170;LOC_Os12g39420
MZ00025145			1.60659	1.58975	AT3g62580/T12C14_280 {Arabidopsis thaliana;} ^|^GB|AAN46755.1|24111263|BT001001 At3g62580/T12C14_280 {Arabidopsis thaliana;}	LOC_Os12g37060;LOC_Os11g44940;LOC_Os12g37070
MZ00042403	0.442001		1.60564	0.797377	ethylene-insensitive-3-like protein {Oryza sativa (japonica cultivar-group);}	LOC_Os03g20790;LOC_Os03g20780;LOC_Os07g48630
MZ00025982			1.60083		putative cytokinin inducible protein {Oryza sativa (japonica cultivar-group);} ^|^GB|AAQ56453.1|34015261|AY360390 putative cytokinin inducibl protein {Oryza sativa (japonica cultivar-group);}	LOC_Os08g21350
MZ00015612	1.04362		1.60051	0.391147	protein kinase AKINbetagamma-2 {Zea mays;}	LOC_Os03g63940;LOC_Os04g32880
MZ00017626	1.35333		1.59907		oxidation protection protein-like {Oryza sativa (japonica cultivar-group);} ^|^GB|BAD15574.1|46390139|AP004119 oxidation protection protein-like {Oryza sativa (japonica cultivar-group);}	LOC_Os02g51770;LOC_Os06g11790;LOC_Os07g25700
MZ00025928			1.5989		ZIGA2 protein-like {Oryza sativa (japonica cultivar-group);} ^|^GB|BAD25002.1|49387899|AP003974 ZIGA2 protein-like {Oryza sativa (japonica cultivar-group);}	LOC_Os02g11820
MZ00027164			1.59846		putative HECT ubiquitin-protein ligase 3 {Oryza sativa (japonica cultivar-group);} ^|^GB|BAD07806.1|41052894|AP004187 putative HECT ubiquitin-protein ligase 3 {Oryza sativa (japonica cultivar-group);} -TRUNCATED-	LOC_Os02g01170;LOC_Os05g38830;LOC_Os05g03100
MZ00015668			1.59648		unknown protein {Oryza sativa (japonica cultivar-group);}	LOC_Os07g01060
MZ00036343			1.59039		transcription factor-like {Oryza sativa (japonica cultivar-group);}	LOC_Os06g10620;LOC_Os02g53230
MZ00022103			1.58495		OSJNBa0022H21.21 {Oryza sativa (japonica cultivar-group);}	NA
MZ00026421			1.58477	0.190125	OSJNBa0083N12.8 {Oryza sativa (japonica cultivar-group);}	LOC_Os04g51120;LOC_Os01g53670
MZ00016587	1.23556		1.5827		F20D23.18 protein - Arabidopsis thaliana {Arabidopsis thaliana;} ^|^GB|AAS76748.1|45773888|BT012261 At1g17130 {Arabidopsis thaliana;} ^|^GB|AAS47621.1|44681362|BT011615 At1g17130 {Arabidopsis thaliana;} ^|^G-TRUNCATED-	LOC_Os01g40610;LOC_Os01g40600
MZ00016939	1.93267		1.57967		BRI1-KD interacting protein 135 {Oryza sativa (japonica cultivar-group);}	LOC_Os02g39920;LOC_Os04g42320
MZ00029306			1.57737		putative sugar transporter protein {Oryza sativa (japonica cultivar-group);} ^|^GB|AAG46179.1|12039393|AC018727 putative sugar transporter protein {Oryza sativa (japonica cultivar-group);}	LOC_Os10g42830;LOC_Os03g60820;LOC_Os04g44750
MZ00037469			1.57643		probable lipase - maize {Zea mays;} ^|^GB|AAA33480.1|532623|MZELIPASE dehydrin {Zea mays;}	NA
MZ00026890	1.07975		1.57536		unknown protein {Oryza sativa (japonica cultivar-group);} ^|^GB|BAD01217.1|38175522|AP003918 unknown protein {Oryza sativa (japonica cultivar-group);}	LOC_Os08g19830
MZ00026273	2.31878		1.57531	-0.818791	putative LEUNIG {Oryza sativa (japonica cultivar-group);} ^|^GB|BAD52823.1|53792190|AP003216 putative LEUNIG {Oryza sativa (japonica cultivar-group);}	LOC_Os01g42260;LOC_Os01g08190;LOC_Os02g56880
MZ00055418	0.705556		1.57497	0.771686	unknown protein {Oryza sativa (japonica cultivar-group);}	NA
MZ00049093			1.5687		OSJNBa0072D08.7 {Oryza sativa (japonica cultivar-group);}	LOC_Os04g19740;LOC_Os06g04270
MZ00018800	0.694501		1.5686		unknown protein {Oryza sativa (japonica cultivar-group);}	NA
MZ00024223	1.02683		1.56854		Eukaryotic translation initiation factor 3 subunit 10 (eIF-3 theta)(Eukaryotic translation initiation factor 3 large subunit) (eIF3a). {Zea mays;} ^|^GB|AAD39834.1|5106764|AF073329 eukaryotic translation ini-TRUNCATED-	LOC_Os01g03070
MZ00055940	0.943431	-0.636332	1.56814		unknown protein {Oryza sativa (japonica cultivar-group);}	NA
MZ00014491	0.840956		1.56712	1.00775	putative endoplasmic reticulum membrane fusion protein {Oryza sativa (japonica cultivar-group);}	LOC_Os03g05730;LOC_Os10g30580;LOC_Os08g31870
MZ00026435			1.5659	0.330715	unnamed protein product; EST C19724(E10840) corresponds to a region of the predicted gene. Similar to protein kinase C substrate (P14314) {Oryza sativa (japonica cultivar-group);}	LOC_Os01g16970
MZ00024589	1.54173		1.56145		dihydrolipoamide S-acetyltransferase {Zea mays;}	LOC_Os02g01500;LOC_Os07g22720;LOC_Os06g01630
MZ00026768			1.56139		unnamed protein product; gene_id:MGI19.3 unknown protein {Arabidopsis thaliana;}	LOC_Os10g37640
MZ00027097			1.5594		unknown protein {Oryza sativa (japonica cultivar-group);}	LOC_Os03g58590;LOC_Os04g47110
MZ00025013			1.55801		putative heat-shock protein {Oryza sativa (japonica cultivar-group);} ^|^GB|BAB32902.1|13122421|AP003047 putative heat-shock protein {Oryza sativa (japonica cultivar-group);}	LOC_Os01g08560;LOC_Os05g08840;LOC_Os06g46600
MZ00025410	-0.4496		1.55526		putative GTPase {Oryza sativa (japonica cultivar-group);} ^|^GB|BAB61154.1|14587220|AP003199 putative GTPase {Oryza sativa (japonica cultivar-group);}	LOC_Os01g27730;LOC_Os03g22890
MZ00036798	1.5175	-0.452197	1.55153	-0.418162	unknown protein {Arabidopsis thaliana;} ^|^GB|AAL07085.1|15810395|AY056236 unknown protein {Arabidopsis thaliana;}	LOC_Os06g13050
MZ00025344	0.736415		1.54846		transcriptional co-repressor -like {Oryza sativa (japonica cultivar-group);}	LOC_Os01g01960;LOC_Os05g01020
MZ00024159			1.54776		putative endoplasmic reticulum membrane fusion protein {Oryza sativa (japonica cultivar-group);}	LOC_Os03g05730;LOC_Os10g30580;LOC_Os08g31870
MZ00035765			1.54742	0.790005	hypothetical protein {Oryza sativa (japonica cultivar-group);}	LOC_Os09g33790;LOC_Os03g63450;LOC_Os01g65560
MZ00040372		-0.842244	1.54684		putative RIRE2 orf3 {Zea mays;}	NA
MZ00024080	0.788948		1.54552		putative 26S proteasome regulatory subunit S2 {Oryza sativa (japonica cultivar-group);}	LOC_Os02g05340;LOC_Os06g48640;LOC_Os09g15750
MZ00023385		-0.404421	1.54472	0.905699	histone H3. {Helicoverpa zea;} ^|^PRF|1314298B|225839|1314298B histone H3. {Arabidopsis thaliana;}	LOC_Os01g64640;LOC_Os04g34240;LOC_Os06g06460
MZ00014447			1.54434		At1g10390/F14N23_29 {Arabidopsis thaliana;} ^|^GB|AAO23595.1|27764948|BT003030 At1g10390/F14N23_29 {Arabidopsis thaliana;}	LOC_Os12g06890;LOC_Os12g06870;LOC_Os01g28690
MZ00035587	1.25006		1.53655		protein kinase-like {Oryza sativa (japonica cultivar-group);}	LOC_Os02g54510;LOC_Os06g43840;LOC_Os07g25680
MZ00039363	0.996422		1.53609		unknown protein {Arabidopsis thaliana;} ^|^GB|AAL32834.1|17065360|AY062756 Unknown protein {Arabidopsis thaliana;}	LOC_Os12g03200;LOC_Os11g03480;LOC_Os12g03230
MZ00041501	1.46907		1.53605		vacuolar sorting receptor homolog - maize (fragment) {Zea mays;} ^|^GB|AAB72113.1|2443857|ZMU79961 vacuolar sorting receptor homolog {Zea mays;}	LOC_Os03g21720;LOC_Os07g48220;LOC_Os10g20630
MZ00015416	0.428957		1.5343	0.802105	histone acetyltransferase protein HAC108 {Zea mays;}	LOC_Os07g43360
MZ00014527		-0.748546	1.5253		Heat shock protein 82. {Oryza sativa;} ^|^PIR|S25541|S25541 heat shock protein 82 - rice (strain Taichung Native One) {Oryza sativa;} ^|^GB|BAD08897.1|42407751|AP003892 heat shock protein 82 {Oryza sativa (j-TRUNCATED-	LOC_Os08g39140;LOC_Os09g30430;LOC_Os09g30450
MZ00024527		-1.05601	1.52127		putative RNA binding protein {Oryza sativa (japonica cultivar-group);}	LOC_Os12g40560;LOC_Os03g42900;LOC_Os10g41440
MZ00013986	0.83955	-0.804885	1.51893		OSJNBa0039C07.4 {Oryza sativa (japonica cultivar-group);}	LOC_Os04g32560;LOC_Os12g12850;LOC_Os11g16590
MZ00025326	0.530728		1.51687	0.912802	aspartic proteinase {Oryza sativa (japonica cultivar-group);}	LOC_Os05g04630;LOC_Os01g18630;LOC_Os05g49200
MZ00016290			1.51213		Lon protease homolog 1, mitochondrial precursor (EC 3.4.21.-). {Zea mays;} ^|^PIR|T04321|T04321 endopeptidase La homolog (EC 3.4.21.-) LON1 precursor, mitochondrial - maize {Zea mays;} ^|^GB|A-TRUNCATED-	LOC_Os09g36300;LOC_Os07g48960;LOC_Os03g19350
MZ00026424	1.10021		1.51085		unknown protein {Oryza sativa (japonica cultivar-group);} ^|^GB|BAD44841.1|52075671|AP002818 unknown protein {Oryza sativa (japonica cultivar-group);}	LOC_Os01g01510
MZ00015300		-0.832242	1.50666		OSJNBa0006M15.14 {Oryza sativa (japonica cultivar-group);}	LOC_Os04g38310;LOC_Os02g36500;LOC_Os07g43070
MZ00029771	1.74475		1.50532		unknown protein {Oryza sativa (japonica cultivar-group);} ^|^GB|AAG60185.1|12597877|AC084763 unknown protein {Oryza sativa (japonica cultivar-group);}	NA
MZ00015470			1.50351	0.281101	OSJNBa0032F06.20 {Oryza sativa (japonica cultivar-group);}	LOC_Os04g58620;LOC_Os12g42300
MZ00019806	1.04625		1.49775		OSJNBa0043L09.29 {Oryza sativa (japonica cultivar-group);}	LOC_Os04g54350
MZ00041815		-0.664861	1.49533		putative protein disulphide isomerase {Oryza sativa (japonica cultivar-group);}	LOC_Os02g01010
MZ00014665			1.48992	1.11161	alanine:glyoxylate aminotransferase 2 homolog {Arabidopsis thaliana;}	LOC_Os03g07570;LOC_Os03g21960;LOC_Os05g39770
MZ00024025			1.48764		pescadillo-like protein {Oryza sativa (japonica cultivar-group);}	LOC_Os03g49210
MZ00047967			1.48519		'putative peptide chain release factor subunit 1 (eRF1), PF03463' {Oryza sativa (japonica cultivar-group);} ^|^GB|AAT01338.1|46575977|AC108874 putative peptide chain release factor subunit 1 (eRF1) {Oryza sa-TRUNCATED-	LOC_Os05g31020;LOC_Os01g71270;LOC_Os03g49580
MZ00043798			1.47952		unnamed protein product; ESTs AU097577(C62003),C28669(C62003) correspond to a region of the predicted gene. Similar to Arabidopsis thaliana DNA chromosome 5, BAC clone F18O22; putative protein (AL163817) {Or-TRUNCATED-	NA
MZ00027900	0.492333		1.47819		MYB transcription factor {Arabidopsis thaliana;} ^|^GB|BAB09704.1|9759148|AB010072 unnamed protein product; gb|AAC33480.1 gene_id:MEE6.9 similar to unknown protein {Arabidopsis thaliana;}	LOC_Os06g19980
MZ00023806			1.47625		putative translational inhibitor protein {Oryza sativa (japonica cultivar-group);} ^|^GB|BAC20708.1|23617012|AP004269 putative translational inhibitor protein {Oryza sativa (japonica cultivar-group);} -TRUNCATED-	LOC_Os07g33240
MZ00017016		-0.356944	1.47609	1.12466	unknown protein {Arabidopsis thaliana;} ^|^GB|BAD43451.1|51969518|AK175688 unknown protein {Arabidopsis thaliana;} ^|^GB|BAD43209.1|51969034|AK175446 unknown protein {Arabidopsis thaliana;} ^|^GB|AAL36414.1|-TRUNCATED-	LOC_Os01g09890
MZ00023576			1.47486	1.00011	OSJNBa0032F06.14 {Oryza sativa (japonica cultivar-group);}	LOC_Os04g57810
MZ00056335	0.551168		1.47461		putative GTPase {Oryza sativa (japonica cultivar-group);} ^|^GB|BAB61154.1|14587220|AP003199 putative GTPase {Oryza sativa (japonica cultivar-group);}	LOC_Os03g39160;LOC_Os01g27730
MZ00023628			1.47363		Glyceraldehyde 3-phosphate dehydrogenase, cytosolic 1 (EC 1.2.1.12). {Zea mays;} ^|^GB|CAA33620.1|295853|ZMGPC1 GAPDH {Zea mays;}	LOC_Os08g03290;LOC_Os04g40950;LOC_Os02g38920
MZ00016000			1.47361		unknown protein {Arabidopsis thaliana;} ^|^GB|AAM77595.1|21779966|AF507018 auxin transport protein {Arabidopsis thaliana;}	LOC_Os09g07300
MZ00026013	1.17073		1.47354		putative GANP protein {Oryza sativa (japonica cultivar-group);}	LOC_Os05g38730
MZ00055157			1.47304		putative ribosomal protein S18 {Oryza sativa (japonica cultivar-group);} ^|^GB|BAC24844.1|25553579|AP003843 putative ribosomal protein S18 {Oryza sativa (japonica cultivar-group);} ^|^GB|AAT76427.1|50400039|-TRUNCATED-	LOC_Os03g58050;LOC_Os07g07700;LOC_Os07g07720
MZ00015166	0.805834		1.47204		putative asparaginyl-tRNA synthetase, chloroplast/mitochondrial precursor {Oryza sativa (japonica cultivar-group);} ^|^GB|BAC15528.1|22775674|AP003849 putative asparaginyl-tRNA synthetase, chloroplast/mitoch-TRUNCATED-	LOC_Os07g30200;LOC_Os01g27520;LOC_Os12g22600
MZ00052139			1.46946		scarecrow transcriptional regulator-like protein {Oryza sativa (japonica cultivar-group);} ^|^GB|BAD27826.1|50251888|AP004178 putative gibberellin-insensitive protein OsGAI {Oryza sativa (japonica cultivar-g-TRUNCATED-	LOC_Os02g45760;LOC_Os04g49110;LOC_Os01g65900
MZ00013478	0.645998		1.46786		ribosomal protein S4 - maize {Zea mays;} ^|^GB|AAB67831.1|2345154|AF015522 ribsomal protein S4 {Zea mays;}	NA
MZ00040219			1.46642	0.358508	OSJNBa0081C01.9 {Oryza sativa (japonica cultivar-group);} ^|^GB|CAE02141.2|38346627|OSJN00177 OSJNBa0074L08.21 {Oryza sativa (japonica cultivar-group);}	NA
MZ00015555	1.21592		1.46548		unknown protein {Oryza sativa (japonica cultivar-group);} ^|^GB|AAK00428.2|18542939|AC069324 Unknown protein {Oryza sativa;}	LOC_Os10g01610;LOC_Os03g12550
MZ00023168		0.496371	1.46542	1.44495	putative ORFX {Oryza sativa (japonica cultivar-group);}	LOC_Os02g36940;LOC_Os02g36950;LOC_Os03g61490
MZ00018076	1.08469	-0.483864	1.46197	-0.106586	putative RNA helicase {Arabidopsis thaliana;} ^|^GB|AAL67014.1|18377729|AY074318 putative RNA helicase {Arabidopsis thaliana;}	LOC_Os08g24760;LOC_Os05g32370;LOC_Os06g23530
MZ00027929	1.7934		1.46175		putative ubiquinone biosynthesis protein ubiB {Oryza sativa (japonica cultivar-group);}	LOC_Os07g27480
MZ00023868	1.26408		1.46026		SAR DNA binding protein {Oryza sativa;}	LOC_Os03g22740;LOC_Os03g22730;LOC_Os03g22880
MZ00017756	0.954309		1.46012		hypothetical protein AT4g04340 [imported] - Arabidopsis thaliana {Arabidopsis thaliana;} ^|^GB|AAM13208.1|20260620|AY093209 unknown protein {Arabidopsis thaliana;} ^|^GB|CAB77902.1|7267191|ATCHRIV12 predicted protein of unknown function {Arabidopsis thaliana;} ^|^GB|AAD36947.1|4982479|AF069441 predicted protein of unknown function {Arabidopsis thaliana;}	LOC_Os05g51630;LOC_Os01g35050;LOC_Os05g32720
MZ00029323	0.671938		1.45624		lipase-like protein {Arabidopsis thaliana;} ^|^GB|AAK62388.1|14423412|AF386943 lipase-like protein {Arabidopsis thaliana;}	LOC_Os04g36620
MZ00040965			1.45096	1.328	Gamma-zeathionin 2. {Zea mays;} ^|^PIR|B58319|B58319 gamma-zeathionin 2 - maize {Zea mays;}	NA
MZ00017735	1.44541		1.45091		unknown protein {Oryza sativa (japonica cultivar-group);} ^|^GB|BAD03041.1|38636800|AP003878 unknown protein {Oryza sativa (japonica cultivar-group);}	LOC_Os08g08000;LOC_Os05g51550
MZ00026901	0.733635		1.45047		Importin beta-like protein {Oryza sativa (indica cultivar-group);}	LOC_Os05g28510;LOC_Os03g18350;LOC_Os12g38110
MZ00041494	1.09526		1.45013		unknown protein {Oryza sativa (japonica cultivar-group);}	LOC_Os08g28690
MZ00041378		-0.57431	1.44814	0.882175	putative succinate dehydrogenase flavoprotein alpha subunit {Oryza sativa (japonica cultivar-group);}	LOC_Os07g04240
MZ00027643			1.44743		Putative gamma-adaptin 1 {Oryza sativa (japonica cultivar-group);}	LOC_Os06g07090;LOC_Os02g56110
MZ00037472	-0.047557		1.44571		Unknown protein {Oryza sativa (japonica cultivar-group);}	NA
MZ00055055	1.51102		1.44289		putative SF21C1 protein {Oryza sativa (japonica cultivar-group);}	LOC_Os06g36740;LOC_Os02g13150;LOC_Os05g10740
MZ00027203			1.44222	0.598934	putative XAP-5 protein {Oryza sativa (japonica cultivar-group);}	LOC_Os09g36480
MZ00014908	1.13445		1.44171		putative root hair defective 3 (RHD3) {Oryza sativa (japonica cultivar-group);}	LOC_Os01g39310;LOC_Os11g37260;LOC_Os12g41170
MZ00035227			1.43623	0.904407	Formate dehydrogenase, mitochondrial precursor (EC 1.2.1.2) (NAD-dependent formate dehydrogenase) (FDH). {Hordeum vulgare;} ^|^GB|BAA36181.1|4062934|D88272 formate dehydrogenase {Hordeum vulgare subsp. vulga-TRUNCATED-	NA
MZ00026716			1.43569	1.32348	unknown protein {Oryza sativa (japonica cultivar-group);}	LOC_Os07g46710
MZ00018328			1.43543		putative actin related protein 2 {Oryza sativa (japonica cultivar-group);} ^|^GB|BAD03487.1|38637221|AP005298 putative actin related protein 2 {Oryza sativa (japonica cultivar-group);}	LOC_Os08g28190
MZ00017984	0.784628		1.43469		TGF beta receptor associated protein-like protein {Oryza sativa (japonica cultivar-group);}	LOC_Os03g50740
MZ00027715	1.62802		1.43469	-0.225877	unknown protein {Oryza sativa (japonica cultivar-group);}	NA
MZ00055131			1.43266	1.75197	putative calcium-dependent protein kinase {Oryza sativa (japonica cultivar-group);}	LOC_Os03g57450;LOC_Os12g30150;LOC_Os03g57510
MZ00017236			1.43225		unknown protein {Oryza sativa (japonica cultivar-group);} ^|^GB|BAD23412.1|48716731|AP005572 unknown protein {Oryza sativa (japonica cultivar-group);}	LOC_Os09g19890;LOC_Os08g30930
MZ00014314		-0.623109	1.42893		phytochelatin synthetase-like protein 2 {Sorghum bicolor;}	LOC_Os05g32110;LOC_Os07g41310;LOC_Os03g30260
MZ00035629		-1.08542	1.42807	0.953842	Glucose-1-phosphate adenylyltransferase large subunit 2, chloroplastprecursor (EC 2.7.7.27) (ADP-glucose synthase) (ADP-glucosepyrophosphorylase) (AGPASE S) (Alpha-D-glucose-1-phosphate adenyltransferase). {-TRUNCATED-	LOC_Os05g50380;LOC_Os01g44220;LOC_Os07g13980
MZ00026597	0.662258		1.42797		putative ubiquitin-conjugating enzyme {Oryza sativa (japonica cultivar-group);}	LOC_Os05g48380;LOC_Os09g12310;LOC_Os01g48580
MZ00017872	0.987711		1.4256		putative tethering factor SEC34 {Oryza sativa (japonica cultivar-group);}	LOC_Os08g34970
MZ00055134			1.41845		unknown protein {Oryza sativa (japonica cultivar-group);}	NA
MZ00036643		0.395034	1.41622		putative heat-shock protein {Oryza sativa (japonica cultivar-group);} ^|^GB|BAB32902.1|13122421|AP003047 putative heat-shock protein {Oryza sativa (japonica cultivar-group);}	NA
MZ00054954	1.08937		1.41578		ribonuclease II-like protein {Oryza sativa (japonica cultivar-group);}	LOC_Os01g62440
MZ00043853		-0.686224	1.41504	0.658617	putative nucleic acid binding protein {Oryza sativa (japonica cultivar-group);}	LOC_Os04g37690;LOC_Os09g28810
MZ00054823	1.32608		1.41084		putative endoxyloglucan transferase {Oryza sativa (japonica cultivar-group);} ^|^GB|AAL58186.1|18057163|AC027037 putative endoxyloglucan transferase {Oryza sativa (japonica cultivar-group);} ^|^G-TRUNCATED-	LOC_Os10g42670
MZ00035411	1.02283		1.40391		hypothetical protein FLJ35107 {Homo sapiens;} ^|^GB|BAC03887.1|21751020|AK092426 unnamed protein product {Homo sapiens;}	NA
MZ00017890			1.39926		contains ESTs D22419(C10991),AU100646(C10991) similar to Arabidopsis thaliana chromosome 2, At2g16920 unknown protein {Oryza sativa (japonica cultivar-group);} ^|^GB|BAB21187.1|12328529|AP002909 contains EST-TRUNCATED-	LOC_Os01g03520;LOC_Os05g48390;LOC_Os05g48380
MZ00044065	1.03391		1.39823		hypothetical protein {Oryza sativa (japonica cultivar-group);} ^|^GB|BAD19195.1|47497146|AP004054 hypothetical protein {Oryza sativa (japonica cultivar-group);}	LOC_Os06g08740;LOC_Os02g55070;LOC_Os09g04160
MZ00015799			1.39511	0.796265	ADP-glucose pyrophosphorylase small subunit {Zea mays;}	LOC_Os09g12660;LOC_Os08g25730;LOC_Os03g52460
MZ00027650	-0.0854023		1.39464		putative heat shock protein {Oryza sativa (japonica cultivar-group);}	LOC_Os03g31300;LOC_Os02g08490;LOC_Os12g12850
MZ00041685	1.66155		1.39427		hypothetical protein {Gallus gallus;}	LOC_Os11g34150
MZ00016284			1.39183		putative DegP protease {Arabidopsis thaliana;} ^|^GB|AAK76697.1|15028147|AY046023 putative DegP protease {Arabidopsis thaliana;} ^|^GB|BAB10901.1|10177507|AB010699 serine protease-like protein {Arabidopsis thaliana;}	LOC_Os02g50880;LOC_Os06g12780;LOC_Os05g34460
MZ00014318		-1.05939	1.39088		putative O-linked N-acetyl glucosamine transferase {Oryza sativa (japonica cultivar-group);} ^|^GB|BAD21873.1|47848089|AP004837 putative O-linked N-acetyl glucosamine transferase {Oryza sativa (japonica cult-TRUNCATED-	LOC_Os02g28830;LOC_Os01g68680;LOC_Os08g44510
MZ00018095	0.527096		1.38882	0.686383	unknown protein {Oryza sativa (japonica cultivar-group);} ^|^GB|BAD30493.1|50509223|AP004185 unknown protein {Oryza sativa (japonica cultivar-group);}	LOC_Os07g39300
MZ00044233	1.52947		1.38875		UDP-N-acetylglucosamine pyrophosphorylase-like {Oryza sativa (japonica cultivar-group);}	LOC_Os06g48760
MZ00043201			1.3881		putative coatomer protein complex, subunit beta 2 (beta prime) {Oryza sativa (japonica cultivar-group);}	LOC_Os02g11840;LOC_Os02g11830;LOC_Os06g05180
MZ00027805			1.3879		hypothetical protein {Oryza sativa;}	LOC_Os01g22630
MZ00055996			1.38724		putative folylpolyglutamate synthetase {Oryza sativa (japonica cultivar-group);} ^|^GB|AAG13624.1|10140794|AC078840 putative folylpolyglutamate synthetase {Oryza sativa (japonica cultivar-group);}	NA
MZ00016640			1.38415	0.573418	unknown protein {Oryza sativa (japonica cultivar-group);} ^|^GB|AAM19025.1|20303598|AC084748 unknown protein {Oryza sativa (japonica cultivar-group);}	LOC_Os03g56610
MZ00044632			1.38286		putative pumilio/Mpt5 family RNA-binding protein {Oryza sativa;}	LOC_Os02g57390;LOC_Os05g01910;LOC_Os01g74030
MZ00043585	1.57189		1.38271		putative chloroplast outer envelope 86-like protein {Oryza sativa (japonica cultivar-group);}	LOC_Os05g05950;LOC_Os03g61890;LOC_Os10g40110
MZ00042352			1.38104	1.60304	cysteine proteinase mir3 (EC 3.4.22.-) - maize {Zea mays;} ^|^GB|AAB88263.1|2425066|AF019147 cysteine proteinase Mir3 {Zea mays;}	LOC_Os04g55650;LOC_Os04g57440;LOC_Os04g57490
MZ00031684	1.05312		1.37941		hypothetical protein {Oryza sativa (japonica cultivar-group);}	LOC_Os03g61580;LOC_Os07g14310
MZ00027058			1.37236		auxin response factor 1 {Oryza sativa (japonica cultivar-group);}	LOC_Os12g29520;LOC_Os11g32110;LOC_Os01g70270
MZ00023628			1.3663	0.672564	Glyceraldehyde 3-phosphate dehydrogenase, cytosolic 1 (EC 1.2.1.12). {Zea mays;} ^|^GB|CAA33620.1|295853|ZMGPC1 GAPDH {Zea mays;}	LOC_Os08g03290;LOC_Os04g40950;LOC_Os02g38920
MZ00029705	0.674731		1.36354		hypothetical protein similar to Arabidopsis thaliana chromosome2,At2g28480 {Oryza sativa (japonica cultivar-group);} ^|^GB|BAB88996.1|20146214|AP003238 hypothetical protein similar to Arabidopsis thaliana ch-TRUNCATED-	LOC_Os01g72820
MZ00042375	0.411528	-0.555202	1.3568		putative casein kinase {Oryza sativa (japonica cultivar-group);} ^|^GB|AAT44311.1|48475242|AC130732 putative casein kinase {Oryza sativa (japonica cultivar-group);}	LOC_Os05g11140;LOC_Os01g10150;LOC_Os01g56580
MZ00042186			1.35544		contains ESTs C74771(E51012),AU163632(E3232) similar to Arabidopsis thaliana chromosome 5, At5g50780 unknown protein {Oryza sativa (japonica cultivar-group);}	NA
MZ00033431	1.43384		1.35506		At1g64110/F22C12_22 {Arabidopsis thaliana;} ^|^GB|AAP21168.1|30102500|BT006360 At1g64110/F22C12_22 {Arabidopsis thaliana;}	LOC_Os01g12660;LOC_Os11g43970;LOC_Os05g50750
MZ00023628			1.35422	0.572106	Glyceraldehyde 3-phosphate dehydrogenase, cytosolic 1 (EC 1.2.1.12). {Zea mays;} ^|^GB|CAA33620.1|295853|ZMGPC1 GAPDH {Zea mays;}	LOC_Os08g03290;LOC_Os04g40950;LOC_Os02g38920
MZ00037196		-0.552055	1.35391		Putative pre-mRNA splicing factor ATP-dependent RNA helicase. {Arabidopsis thaliana;} ^|^PIR|H84912|H84912 probable pre-mRNA splicing factor RNA helicase [imported] - Arabidopsis thaliana {Arabidopsis thalia-TRUNCATED-	LOC_Os03g19960;LOC_Os01g11370
MZ00043205	1.76029		1.35339		putative coatomer protein complex, subunit beta 2 (beta prime) {Oryza sativa (japonica cultivar-group);}	LOC_Os02g11840;LOC_Os02g11830
MZ00028683			1.35272	0.714706	heat shock factor RHSF3 {Oryza sativa (japonica cultivar-group);} ^|^GB|AAO66547.1|29126355|AC120506 putative heat shock transcription factor {Oryza sativa (japonica cultivar-group);}	LOC_Os03g63750
MZ00026772		-0.370933	1.35194	1.31481	helix-loop-helix-like protein {Oryza sativa (japonica cultivar-group);}	LOC_Os08g04390;LOC_Os07g35870;LOC_Os02g02480
MZ00014120	1.57291		1.35013		clathrin heavy chain - soybean {Glycine max;} ^|^GB|AAC49294.1|1335862|GMU42608 clathrin heavy chain {Glycine max;}	LOC_Os12g01390;LOC_Os11g01380
MZ00014461	0.162621		1.34717	0.675978	putative pyruvate dehydrogenase E1 alpha subunit {Oryza sativa (japonica cultivar-group);}	LOC_Os06g13720;LOC_Os02g50620;LOC_Os04g02900
MZ00038354		-0.678812	1.3463	1.20592	Tubulin beta chain. {Oryza sativa;} ^|^GB|BAB92274.1|20804582|AP003232 tubulin beta chain {Oryza sativa (japonica cultivar-group);} ^|^GB|BAA06381.1|493708|RICBTA beta-tubulin {Oryza sativa (japonica cultiva-TRUNCATED-	LOC_Os01g59150;LOC_Os01g18050;LOC_Os05g34170
MZ00056555	0.587443	-0.26046	1.3458	0.497897	unknown protein {Oryza sativa (japonica cultivar-group);}	NA
MZ00041222			1.34514	1.32041	OSJNBb0078D11.6 {Oryza sativa (japonica cultivar-group);}	LOC_Os04g47530;LOC_Os02g44910;LOC_Os06g51100
MZ00024563	1.4622		1.34468		putative salt tolerance protein 3 {Oryza sativa (japonica cultivar-group);}	LOC_Os02g39300;LOC_Os03g62640;LOC_Os07g27300
MZ00015321	0.919319		1.34208		hypothetical protein similar to Arabidopsis thaliana chromosome 2, At2g26770 {Oryza sativa (japonica cultivar-group);}	LOC_Os01g59130;LOC_Os07g44830;LOC_Os03g24940
MZ00014295			1.34141	0.463078	putative splicing factor, arginine/serine-rich 2 (Splicing factor SC35) {Oryza sativa (japonica cultivar-group);}	LOC_Os07g43050;LOC_Os08g37960;LOC_Os03g27030
MZ00021964	1.22798		1.34116		mechanosensitive ion channel domain-containing protein-like {Oryza sativa (japonica cultivar-group);}	NA
MZ00014725			1.34028		unnamed protein product; ESTs C19133(E10008),AU058199(E50136),AU081337 (E50136) correspond to a region of the predicted gene. Similar to isocitrate dehydrogenase (X96727) {Oryza sativa (japonica cultivar-gro-TRUNCATED-	LOC_Os01g16900;LOC_Os02g38200;LOC_Os04g40310
MZ00028059	1.08597		1.3396		putative Importin 7<Ran-binding protein 7 {Oryza sativa (japonica cultivar-group);}	LOC_Os02g27470;LOC_Os04g26860;LOC_Os04g26850
MZ00024767	0.430753	-0.807264	1.33575		OSJNBb0043H09.9 {Oryza sativa (japonica cultivar-group);}	LOC_Os04g17050
MZ00038899			1.33569		expressed protein {Oryza sativa (japonica cultivar-group);}	NA
MZ00014478	0.758204		1.33093		putative leucine zipper-EF-hand containing transmembrane protein 1 {Oryza sativa (japonica cultivar-group);} ^|^GB|BAD19591.1|47496831|AP004881 putative leucine zipper-EF-hand containing transmembrane protei-TRUNCATED-	LOC_Os02g39550;LOC_Os04g41950
MZ00025278	0.762694		1.33056		expressed protein {Oryza sativa (japonica cultivar-group);}	LOC_Os03g59470;LOC_Os10g22460;LOC_Os03g09220
MZ00024620	1.18895		1.3286		dynamin homolog {Astragalus sinicus;}	LOC_Os06g13820;LOC_Os02g50550;LOC_Os08g32920
MZ00027169	1.36751		1.32682		hypothetical protein F12E4.190 - Arabidopsis thaliana {Arabidopsis thaliana;} ^|^GB|CAB83302.1|7378626|ATF12E4 putative protein {Arabidopsis thaliana;}	LOC_Os01g15490
MZ00026996		-0.47722	1.32549		major facilitator superfamily antiporter {Oryza sativa (japonica cultivar-group);}	LOC_Os11g04100;LOC_Os11g04150;LOC_Os11g04030
MZ00027460			1.32534		oligomeric golgi complex 7-like {Oryza sativa (japonica cultivar-group);}	LOC_Os06g45830
MZ00028186	1.39542		1.32463		putative 5'-3' exonuclease {Oryza sativa (japonica cultivar-group);}	LOC_Os03g58060;LOC_Os01g65220
MZ00014202	1.06711		1.3236		CTV.2 {Poncirus trifoliata;}	LOC_Os03g14980
MZ00037717			1.32322	1.66549	putative T-complex protein 1 beta subunit (TCP-1-beta) (CCT-beta) {Oryza sativa (japonica cultivar-group);}	NA
MZ00035682	0.487648	-0.297599	1.32249	0.53724	OSJNBb0034I13.6 {Oryza sativa (japonica cultivar-group);}	LOC_Os04g54410
MZ00018513	0.603685	-0.421213	1.32245		OSJNBa0040D17.15 {Oryza sativa (japonica cultivar-group);} ^|^GB|CAE03684.2|38344214|OSJN00119 OSJNBb0026E15.2 {Oryza sativa (japonica cultivar-group);}	LOC_Os04g11880
MZ00027544			1.32236		putative succinic semialdehyde dehydrogenase gabD {Arabidopsis thaliana;} ^|^GB|AAL16297.1|16226915|AF428367 At1g79440/T8K14_14 {Arabidopsis thaliana;} ^|^GB|AAF23590.1|6684442|AF117335 succinic semialdehyde-TRUNCATED-	LOC_Os02g07760;LOC_Os04g39020;LOC_Os06g39230
MZ00041662			1.32104		putative valyl tRNA synthetase {Oryza sativa (japonica cultivar-group);} ^|^GB|AAO38487.1|28273401|AC120508 putative valyl tRNA synthetase {Oryza sativa (japonica cultivar-group);}	LOC_Os03g48850;LOC_Os10g36210;LOC_Os03g21740
MZ00024839			1.32024	0.799088	putative succinyl-CoA ligase alpha subunit {Oryza sativa (japonica cultivar-group);}	LOC_Os07g38970
MZ00018098	1.99941		1.31885		unknown protein {Arabidopsis thaliana;}	LOC_Os03g35340
MZ00016748			1.316	0.781498	transfactor-like {Oryza sativa (japonica cultivar-group);} ^|^GB|BAD03149.1|38636885|AP004396 transfactor-like {Oryza sativa (japonica cultivar-group);}	LOC_Os09g12750;LOC_Os08g25810;LOC_Os02g07770
MZ00024432	1.41246		1.31589	0.434708	putative AML1 {Oryza sativa (japonica cultivar-group);}	LOC_Os02g31290;LOC_Os05g01240;LOC_Os02g48790
MZ00044170	1.40033		1.31539		unknown protein {Oryza sativa (japonica cultivar-group);}	LOC_Os05g49180;LOC_Os01g47430;LOC_Os05g50480
MZ00024176		-0.795789	1.31351		multifunctional aminoacyl-tRNA ligase-like protein - Arabidopsis thaliana {Arabidopsis thaliana;} ^|^GB|AAM91120.1|22136084|AY128720 multifunctional aminoacyl-tRNA ligase-like protein {Arabidopsis thaliana;}-TRUNCATED-	LOC_Os12g25710;LOC_Os07g07060
MZ00017412	1.04258		1.31208		unknown protein-like protein {Sorghum bicolor;}	LOC_Os01g21460
MZ00030603	0.562475		1.31119		3-methylcrotonyl CoA carboxylase biotin-containing subunit {Oryza sativa;}	LOC_Os12g41250
MZ00015839	0.698355		1.30573		unknown protein {Oryza sativa (japonica cultivar-group);}	LOC_Os03g15880;LOC_Os01g63420;LOC_Os05g37690
MZ00027829		0.317712	1.30438		putative stress-induced protein sti1 {Oryza sativa (japonica cultivar-group);}	LOC_Os04g45480;LOC_Os02g43020;LOC_Os06g06760
MZ00019252		-0.437021	1.30372		cell division protein ftsH (ftsH)-like {Oryza sativa (japonica cultivar-group);}	LOC_Os01g39260;LOC_Os01g39250;LOC_Os01g43150
MZ00015597			1.30173		putative dehydratase/deaminase {Oryza sativa (japonica cultivar-group);}	LOC_Os03g50510
MZ00027221			1.30038		ASF/SF2-like pre-mRNA splicing factor SRP31 {Zea mays;}	LOC_Os05g30140;LOC_Os03g22380;LOC_Os07g47630
MZ00024075			1.29914		OJ000223_09.8 {Oryza sativa (japonica cultivar-group);} ^|^GB|CAE03156.2|38345345|OSJN00053 OSJNBa0081L15.18 {Oryza sativa (japonica cultivar-group);}	LOC_Os02g38840;LOC_Os04g40870;LOC_Os07g22350
MZ00030726	0.692525		1.29897		putative WD repeat protein {Oryza sativa (japonica cultivar-group);}	LOC_Os03g64300;LOC_Os04g43130;LOC_Os02g56880
MZ00001086	0.371407		1.29847		phox (PX) domain-containing protein-like {Oryza sativa (japonica cultivar-group);}	LOC_Os06g43560
MZ00020773	0.994101		1.29839		hypothetical protein similar to Arabidopsis thaliana chromosome 2, T20B5.1 {Oryza sativa (japonica cultivar-group);} ^|^GB|BAB39916.1|13486679|AP002912 hypothetical protein similar to Arabidopsis thaliana ch-TRUNCATED-	LOC_Os01g07400;LOC_Os05g07710;LOC_Os01g70780
MZ00030793		-1.09999	1.29355		unknown protein {Oryza sativa (japonica cultivar-group);}	LOC_Os05g38830;LOC_Os05g03100;LOC_Os02g01170
MZ00042979	0.0292369		1.28804		OSJNBa0032F06.14 {Oryza sativa (japonica cultivar-group);}	LOC_Os04g57810
MZ00041454		0.20757	1.28553	0.849665	putative 60S ribosomal protein L38 {Oryza sativa (japonica cultivar-group);}	LOC_Os05g43160;LOC_Os07g36250;LOC_Os11g24610
MZ00015619	0.757548		1.28461		putative stress related-like protein interactor {Oryza sativa (japonica cultivar-group);}	LOC_Os08g40790;LOC_Os09g32250;LOC_Os04g51790
MZ00017116	1.3451		1.28323		OSJNBa0084K01.3 {Oryza sativa (japonica cultivar-group);}	LOC_Os04g56630
MZ00025045			1.28089		unnamed protein product; hypothetical protein {Oryza sativa (japonica cultivar-group);} ^|^GB|BAA92399.1|7228439|AP001366 unnamed protein product; hypothetical protein {Oryza sativa (japonica cultivar-group)-TRUNCATED-	LOC_Os01g15630
MZ00041626			1.28024		OSJNBa0032F06.22 {Oryza sativa (japonica cultivar-group);}	LOC_Os04g58640;LOC_Os08g30820
MZ00041607			1.27734		putative Der1-like protein {Oryza sativa (japonica cultivar-group);}	LOC_Os03g63520;LOC_Os05g09550
MZ00023635			1.27539	0.419344	Tubulin beta-5 chain (Beta-5 tubulin). {Zea mays;} ^|^GB|CAA52720.1|398849|ZMB5TUB beta-5 tubulin {Zea mays;}	LOC_Os01g18050;LOC_Os05g34170;LOC_Os01g59150
MZ00017331	0.84253		1.27368		OSJNBa0087O24.7 {Oryza sativa (japonica cultivar-group);}	LOC_Os04g56980;LOC_Os08g39310
MZ00015152	0.548755		1.27271		putative fumarylacetoacetate hydrolase {Oryza sativa (japonica cultivar-group);}	LOC_Os02g10310
MZ00032743	1.42537		1.27248		contains EST D23238(C2469) kinase-like protein {Oryza sativa (japonica cultivar-group);}	LOC_Os06g08280;LOC_Os06g43840;LOC_Os07g25680
MZ00014741			1.27226	0.661502	probable pyruvate dehydrogenase E1 beta subunit [imported] - Arabidopsis thaliana {Arabidopsis thaliana;} ^|^GB|AAD47282.1|5702375|AF167983 putative pyruvate dehydrogenase beta subunit {Arabidopsis thaliana;-TRUNCATED-	LOC_Os12g42230;LOC_Os03g44300;LOC_Os09g33500
MZ00028042			1.26906		unknown protein {Oryza sativa (japonica cultivar-group);}	LOC_Os05g43280;LOC_Os01g56800;LOC_Os12g40520
MZ00015945			1.2651	1.08765	hypothetical protein {Oryza sativa (japonica cultivar-group);} ^|^GB|AAM93704.1|22165087|AC068951 hypothetical protein {Oryza sativa (japonica cultivar-group);}	NA
MZ00026904			1.26215		putative ubiquitin-specific protease {Oryza sativa (japonica cultivar-group);}	LOC_Os07g06950;LOC_Os11g36470;LOC_Os12g30540
MZ00044163	0.341479		1.26031		phytochrome A1 apoprotein {Zea mays;}	LOC_Os03g51030;LOC_Os03g54080;LOC_Os03g19590
MZ00036492	-0.57555		1.25517		unknown protein {Oryza sativa (japonica cultivar-group);}	LOC_Os05g49060
MZ00028299	0.928869		1.25479		global transcription factor group E {Zea mays;}	LOC_Os02g38980;LOC_Os08g03360;LOC_Os07g32420
MZ00024051	0.729682		1.25422		putative hydroxyproline-rich glycoprotein {Oryza sativa (japonica cultivar-group);}	LOC_Os07g07680;LOC_Os03g58070;LOC_Os01g08580
MZ00014010	0.75464		1.25396		OSJNBa0023J03.11 {Oryza sativa (japonica cultivar-group);} ^|^GB|CAE02397.1|32483270|OSJN00236 OSJNBa0024J22.1 {Oryza sativa (japonica cultivar-group);}	LOC_Os04g24180
MZ00033086			1.25331	0.282143	Unknown protein {Oryza sativa (japonica cultivar-group);} ^|^GB|AAO06957.1|27356668|AC105927 Unknown protein {Oryza sativa (japonica cultivar-group);}	LOC_Os03g12820
MZ00023628			1.25308	0.641971	Glyceraldehyde 3-phosphate dehydrogenase, cytosolic 1 (EC 1.2.1.12). {Zea mays;} ^|^GB|CAA33620.1|295853|ZMGPC1 GAPDH {Zea mays;}	LOC_Os08g03290;LOC_Os04g40950;LOC_Os02g38920
MZ00025205			1.2528	1.91802	40S ribosomal protein S9-like {Arabidopsis thaliana;} ^|^GB|BAB10209.1|10176977|AB010077 40S ribosomal protein S9 {Arabidopsis thaliana;}	LOC_Os11g38940;LOC_Os11g38960;LOC_Os03g05980
MZ00041455		0.515761	1.25249	1.12325	putative 60S ribosomal protein L38 {Oryza sativa (japonica cultivar-group);}	LOC_Os05g43160;LOC_Os07g36250;LOC_Os11g24610
MZ00037262			1.24964		putative GTP-binding protein; 106556-109264 {Arabidopsis thaliana;}	LOC_Os03g22890
MZ00015358			1.2493		unknown protein {Oryza sativa (japonica cultivar-group);} ^|^GB|AAM93688.1|22165071|AC079888 unknown protein {Oryza sativa (japonica cultivar-group);}	LOC_Os10g35710
MZ00036317			1.24752		putative oxidase-like {Oryza sativa (japonica cultivar-group);}	LOC_Os08g02230;LOC_Os04g29210;LOC_Os04g29090
MZ00016419	-0.7917	-0.821898	1.24265		translocation protein-related-like {Oryza sativa (japonica cultivar-group);} ^|^GB|BAD37630.1|51535658|AP004180 translocation protein-related-like {Oryza sativa (japonica cultivar-group);}	LOC_Os02g23890
MZ00016999			1.2424		putative splicing factor-like protein {Oryza sativa (japonica cultivar-group);}	NA
MZ00013817			1.24205		putative ubiquitin-protein ligase 1 {Oryza sativa (japonica cultivar-group);}	LOC_Os12g24080;LOC_Os09g07900;LOC_Os05g06690
MZ00028018			1.24017		Putative retinoblastoma-binding protein {Oryza sativa (japonica cultivar-group);}	LOC_Os03g10990
MZ00056907	1.49287		1.24004		transcription factor-like {Oryza sativa (japonica cultivar-group);}	LOC_Os06g10620;LOC_Os02g53230
MZ00026067	1.22355		1.23794		putative Ribosome recycling factor, chloroplast precursor {Oryza sativa (japonica cultivar-group);}	LOC_Os07g38300;LOC_Os04g41300
MZ00041179	-0.700151	-0.814727	1.23767	1.12309	actin 8 {Dictyostelium discoideum;}	NA
MZ00041483		-0.370148	1.23765		ethylene-responsive small GTP-binding protein {Oryza sativa (japonica cultivar-group);} ^|^GB|AAS91045.1|46392555|AY579410 small GTP-binding protein {Oryza sativa (japonica cultivar-group);}	LOC_Os03g60530;LOC_Os07g13530;LOC_Os05g38630
MZ00015532			1.23498		putative leucyl-tRNA synthetase {Oryza sativa (japonica cultivar-group);}	LOC_Os09g21110;LOC_Os09g32650;LOC_Os05g15150
MZ00041986		-0.675356	1.23359	0.603818	ADP-ribosylation factor {Oryza sativa (japonica cultivar-group);} ^|^GB|BAB85255.1|18844784|AP003247 putative ADP-ribosylation factor {Oryza sativa (japonica cultivar-group);}	LOC_Os05g41060;LOC_Os01g59790;LOC_Os01g16030
MZ00015791			1.23181		hypothetical protein similar to Arabidopsis thaliana chromosome 1, F26A9.21 {Oryza sativa (japonica cultivar-group);}	LOC_Os01g42950
MZ00006027			1.22806		putative electron transfer oxidoreductase {Oryza sativa (japonica cultivar-group);} ^|^GB|AAK39567.1|13786442|AC025296 putative electron transfer oxidoreductase {Oryza sativa (japonica cultivar-group);} -TRUNCATED-	LOC_Os10g37210
MZ00026930	0.899329		1.22497		putative dynamin-like protein ADL2 {Oryza sativa (japonica cultivar-group);}	LOC_Os01g69130;LOC_Os04g31190
MZ00036466			1.22456		putative tetratricopeptide repeat protein {Oryza sativa (japonica cultivar-group);} ^|^GB|AAL59042.1|18087888|AC087182 putative tetratricopeptide repeat protein {Oryza sativa (japonica cultivar-group);}	NA
MZ00042110			1.22261		putative cyclin homolog {Oryza sativa (japonica cultivar-group);}	LOC_Os01g27940
MZ00023628		0.192569	1.22129		Glyceraldehyde 3-phosphate dehydrogenase, cytosolic 1 (EC 1.2.1.12). {Zea mays;} ^|^GB|CAA33620.1|295853|ZMGPC1 GAPDH {Zea mays;}	LOC_Os08g03290;LOC_Os04g40950;LOC_Os02g38920
MZ00025029	0.796815		1.21939		unknown protein {Oryza sativa (japonica cultivar-group);} ^|^GB|BAD16841.1|46805322|AP004058 unknown protein {Oryza sativa (japonica cultivar-group);}	LOC_Os02g53110;LOC_Os02g35840;LOC_Os04g37530
MZ00015030		-0.216166	1.21685	2.02881	Eukaryotic translation initiation factor 4E-2 (eIF4E-2) (eIF-4E-2)(mRNA cap-binding protein) (eIF-(iso)4F 25 kDa subunit) (eIF-(iso)4Fp28 subunit). {Zea mays;} ^|^PIR|T01687|T01687 translation initiation fac-TRUNCATED-	LOC_Os10g32970;LOC_Os01g73880;LOC_Os03g15590
MZ00026104	1.38583		1.21655	-0.573068	unknown protein {Oryza sativa (japonica cultivar-group);} ^|^GB|BAD52714.1|53791362|AP003106 unknown protein {Oryza sativa (japonica cultivar-group);}	LOC_Os01g56300;LOC_Os02g31220;LOC_Os02g19330
MZ00036909			1.2153	1.02344	OSJNBb0118P14.9 {Oryza sativa (japonica cultivar-group);}	LOC_Os02g32470
MZ00056558			1.20993		putative heterogeneous nuclearribonucleoprotein A2 {Oryza sativa (japonica cultivar-group);} ^|^GB|BAD17624.1|46806500|AP005797 putative heterogeneous nuclearribonucleoprotein A2 {Oryza sativa (japonica -TRUNCATED-	LOC_Os02g12850;LOC_Os06g37000;LOC_Os08g23120
MZ00025044			1.2094	0.659256	putative betaine-aldehyde dehydrogenase {Oryza sativa (japonica cultivar-group);} ^|^GB|BAC98555.1|37572925|AP004463 putative betaine-aldehyde dehydrogenase {Oryza sativa (japonica cultivar-group);} -TRUNCATED-	LOC_Os08g32870;LOC_Os04g39020;LOC_Os06g39230
MZ00015905		-0.459148	1.20875		Protein transport protein Sec24-like CEF. {Arabidopsis thaliana;} ^|^GB|CAC16574.1|11229586|ATH251579 cef protein {Arabidopsis thaliana;}	LOC_Os11g29200;LOC_Os12g24250;LOC_Os04g04020
MZ00027579			1.20795		EDR1 {Oryza sativa (indica cultivar-group);}	LOC_Os03g06410;LOC_Os10g29540;LOC_Os06g12590
MZ00018263	1.0119		1.20788		guanine nucleotide-exchange protein GEP2 {Oryza sativa;}	LOC_Os03g14260
MZ00030458	0.319162		1.2057		contains EST AU056142(S20326) unknown protein {Oryza sativa (japonica cultivar-group);} ^|^GB|BAC00724.1|21328145|AP004357 contains EST AU056142(S20326) unknown protein {Oryza sativa (japonica cultivar-group-TRUNCATED-	NA
MZ00024136			1.20241		contains ESTs C26925(C50460),AU101957(S2706) hypothetical protein {Oryza sativa (japonica cultivar-group);}	LOC_Os01g73790
MZ00016256		-0.637075	1.20151	0.622849	DEAD/DEAH box helicase-like {Oryza sativa (japonica cultivar-group);}	LOC_Os03g12000;LOC_Os02g42410
MZ00043791	0.537852		1.20039	0.595773	arm repeat containing protein homolog - Arabidopsis thaliana {Arabidopsis thaliana;} ^|^GB|AAM91213.1|22136270|AY128813 arm repeat containing protein homolog {Arabidopsis thaliana;} ^|^GB|AAK68731.1|14596007|AY042791 arm repeat containing protein homolog {Arabidopsis thaliana;} ^|^GB|CAB62321.1|6523054|ATF12A12 arm repeat containing protein homolog {Arabidopsis thaliana;}	LOC_Os12g38210;LOC_Os03g16830
MZ00029397	1.14772		-1.20264	-1.65835	putative beta-glucosidase {Oryza sativa (japonica cultivar-group);}	LOC_Os05g30350;LOC_Os05g30390;LOC_Os05g30280
MZ00035229			-1.20739	-0.791145	cysteine proteinase inhibitor Scb-like protein {Oryza sativa (japonica cultivar-group);}	LOC_Os01g68660;LOC_Os04g28250
MZ00035264			-1.20789	-1.49751	hypothetical protein {Oryza sativa (japonica cultivar-group);}	LOC_Os03g07380;LOC_Os10g26540
MZ00003696			-1.23047	-1.36641	OSJNBa0027P08.10 {Oryza sativa (japonica cultivar-group);}	LOC_Os04g36760;LOC_Os02g40700;LOC_Os04g43060
MZ00019593			-1.24166		putative Limonoid UDP-glucosyltransferase {Oryza sativa (japonica cultivar-group);}	LOC_Os02g09510;LOC_Os01g49240;LOC_Os05g47950
MZ00041129			-1.2424		tonoplast water channel {Zea mays;} ^|^GB|AAC09245.1|3004950|AF037061 tonoplast intrinsic protein {Zea mays;}	LOC_Os03g05290;LOC_Os01g74450;LOC_Os06g22960
MZ00036308	-1.37319		-1.25281		unnamed protein product; no similarity, hypothetical start {Kluyveromyces lactis NRRL Y-1140;}	NA
MZ00030478			-1.2566		monooxygenase (EC 1.-.-.-) 2 - Arabidopsis thaliana {Arabidopsis thaliana;} ^|^GB|CAA07575.1|3426064|ATH7588 monooxygenase {Arabidopsis thaliana;} ^|^GB|CAB37510.1|4467141|ATF20M13 monooxygenase 2 (MO2) -TRUNCATED-	LOC_Os03g05920;LOC_Os03g05900;LOC_Os03g05880
MZ00030494			-1.26454	-1.02734	OSJNBa0070C17.17 {Oryza sativa (japonica cultivar-group);}	LOC_Os04g52330;LOC_Os01g12200;LOC_Os05g12480
MZ00028617			-1.26904		putative cytochrome P450 {Oryza sativa (japonica cultivar-group);}	LOC_Os09g35940;LOC_Os08g43390;LOC_Os03g04190
MZ00049591			-1.26974		unknown protein {Oryza sativa (japonica cultivar-group);} ^|^GB|BAD30963.1|50509397|AP005165 unknown protein {Oryza sativa (japonica cultivar-group);} ^|^GB|BAC79502.1|33146414|AP003702 unknown protein {Oryz-TRUNCATED-	LOC_Os07g03180
MZ00043015			-1.27293	-0.838444	OsRad6 {Oryza sativa (japonica cultivar-group);} ^|^GB|BAD30372.1|50509962|AP003842 OsRad6 {Oryza sativa (japonica cultivar-group);}	LOC_Os03g57790;LOC_Os07g07240;LOC_Os05g08960
MZ00040880			-1.27922	-1.5002	nonclathrin coat protein zeta1-COP {Zea mays;}	LOC_Os05g38610;LOC_Os01g62150;LOC_Os02g21250
MZ00044555	0.388755		-1.27979	-1.6106	putative phosphoribosyl pyrophosphate synthase {Oryza sativa (japonica cultivar-group);}	LOC_Os01g52530;LOC_Os02g48390
MZ00029585		-0.339851	-1.281	-1.07659	unknown protein {Oryza sativa (japonica cultivar-group);}	NA
MZ00024915			-1.29574		putative ER6 protein {Oryza sativa (japonica cultivar-group);} ^|^GB|BAD44900.1|52075680|AP002871 putative ER6 protein {Oryza sativa (japonica cultivar-group);}	LOC_Os01g19820;LOC_Os05g28740;LOC_Os01g32780
MZ00014865			-1.30115	-1.68044	Probable prefoldin subunit 2. {Arabidopsis thaliana;} ^|^GB|AAM44968.1|21281273|AY113920 putative prefoldin protein {Arabidopsis thaliana;} ^|^GB|AAM63693.1|21554794|AY086635 prefoldin-like protein {Arabidop-TRUNCATED-	LOC_Os11g36050;LOC_Os12g30060
MZ00014813	0.833228		-1.30267	-1.93736	sulfite reductase (ferredoxin) (EC 1.8.7.1) sir precursor - maize {Zea mays;} ^|^GB|BAA23641.1|2653558|D50679 ferredoxin-sulfite reductase precursor {Zea mays;}	LOC_Os05g42350
MZ00005363	0.788041		-1.3084	-1.62513	contains ESTs AU101313(E10180),AU161063(C53367),C19264(E10180),AU063176 (C53367),C19811(E10967) unknown protein {Oryza sativa (japonica cultivar-group);} ^|^GB|BAB92194.1|20804499|AP003077 contains ESTs -TRUNCATED-	LOC_Os01g32780
MZ00036264			-1.31098		putative senescence-associated protein {Pisum sativum;}	NA
MZ00023388			-1.31444		ribosomal Pr 117 {Triticum aestivum;}	LOC_Os02g56960;LOC_Os03g04590;LOC_Os10g32920
MZ00016049	-1.63552		-1.33646		unknown protein {Oryza sativa (japonica cultivar-group);}	LOC_Os05g07940;LOC_Os01g07850;LOC_Os07g46360
MZ00055109			-1.34036		unknown protein {Oryza sativa (japonica cultivar-group);}	LOC_Os03g15410;LOC_Os03g50100;LOC_Os03g58490
MZ00018499			-1.36296	-1.25087	contains EST C20389(E11954) unknown protein {Oryza sativa (japonica cultivar-group);}	NA
MZ00039433			-1.36331		rapamycin-binding protein-like {Oryza sativa (japonica cultivar-group);}	LOC_Os01g68710
MZ00015789			-1.36593	-1.27204	unknown protein {Oryza sativa (japonica cultivar-group);}	LOC_Os05g11950;LOC_Os01g11750;LOC_Os01g11760
MZ00039412			-1.36754		metallothionein-like protein {Typha latifolia;}	LOC_Os01g05650
MZ00043466			-1.38319		17.5 kDa class II heat shock protein. {Zea mays;} ^|^PIR|S14998|S14998 heat shock protein 18 (clone c9) - maize {Zea mays;} ^|^GB|CAA38013.1|22339|ZMHSP18K2 18kDa heat shock protein {Zea mays;}	LOC_Os01g08860;LOC_Os02g12610;LOC_Os02g54140
MZ00018470			-1.39863	-0.892684	unknown {Arabidopsis thaliana;} ^|^GB|AAL34283.1|17104789|AY063109 unknown protein {Arabidopsis thaliana;} ^|^GB|AAK44136.1|13878117|AF370321 unknown protein {Arabidopsis thaliana;} ^|^GB|BAB09455.1|9758918|-TRUNCATED-	LOC_Os12g13910
MZ00036282		0.709649	-1.40479		putative senescence-associated protein {Pisum sativum;}	NA
MZ00030103			-1.40938	-1.16734	putative arm repeat containing protein {Oryza sativa (japonica cultivar-group);} ^|^GB|AAM92297.1|22122914|AC079029 putative arm repeat containing protein {Oryza sativa (japonica cultivar-group);} -TRUNCATED-	LOC_Os10g37850;LOC_Os03g02580;LOC_Os11g31590
MZ00027961			-1.42103	-1.96302	unnamed protein product; gene_id:MUL3.2 unknown protein {Arabidopsis thaliana;}	NA
MZ00023371			-1.42194		histon H3 protein [similarity] - Arabidopsis thaliana {Arabidopsis thaliana;} ^|^GB|AAM19891.1|20453305|AY097375 AT5g10980/T30N20_250 {Arabidopsis thaliana;} ^|^GB|AAM63725.1|21554902|AY086668 histon H3 prot-TRUNCATED-	LOC_Os03g27310;LOC_Os06g04030;LOC_Os01g64640
MZ00031767			-1.4233		unnamed protein product; ESTs AU097578(E0618),AU085793(C53601),C27977 (C53601),C71921(E0618) correspond to a region of the predicted gene. Similar to Lupinus luteus glutaminyl -tRNA synthetase (P52780) {Oryz-TRUNCATED-	LOC_Os01g09000;LOC_Os05g08990
MZ00047760	-1.87023		-1.42623		11-beta-hydroxysteroid dehydrogenase-like {Arabidopsis thaliana;} ^|^GB|AAL32846.1|17065384|AY062768 11-beta-hydroxysteroid dehydrogenase-like {Arabidopsis thaliana;} ^|^GB|AAK96564.1|15450585|AY052660 AT5g5-TRUNCATED-	LOC_Os04g32070;LOC_Os12g27830;LOC_Os04g32080
MZ00040864			-1.42714	-1.37045	histone H4. {Arabidopsis thaliana;}	LOC_Os01g61920;LOC_Os02g45940;LOC_Os03g02780
MZ00043560			-1.45975		chitinase {Zea diploperennis;}	LOC_Os04g41680;LOC_Os04g41620;LOC_Os02g39330
MZ00042811			-1.46491		metallothionein-like protein {Cynodon dactylon;}	NA
MZ00036745			-1.46627	-1.56745	ascorbate peroxidase {Brassica oleracea;}	NA
MZ00012946	0.231978		-1.48255	-1.42992	acidic ribosomal protein P3a - maize {Zea mays;} ^|^GB|AAB71078.1|2431767|ZMU62751 acidic ribosomal protein P3a {Zea mays;}	LOC_Os06g48780
MZ00042904	-1.57953		-1.48378		Heat shock protein 82. {Oryza sativa;} ^|^PIR|S25541|S25541 heat shock protein 82 - rice (strain Taichung Native One) {Oryza sativa;} ^|^GB|BAD08897.1|42407751|AP003892 heat shock protein 82 {Oryza sativa (j-TRUNCATED-	LOC_Os08g39140;LOC_Os09g30430;LOC_Os09g30450
MZ00038168	-1.75377		-1.48651		elongation factor 1 gamma-like protein {Oryza sativa (japonica cultivar-group);}	LOC_Os02g12800;LOC_Os06g37440
MZ00057364			-1.49321	-0.943824	unknown protein {Oryza sativa (japonica cultivar-group);} ^|^GB|AAT39182.1|47900352|AC108876 unknown protein {Oryza sativa (japonica cultivar-group);}	NA
MZ00016494	-2.22473		-1.49664		unnamed protein product; gene_id:MIF21.13 unknown protein {Arabidopsis thaliana;}	LOC_Os11g16480
MZ00036500	-1.68751		-1.50739		VIP3 protein {Zea mays;}	LOC_Os03g43020
MZ00039306			-1.51006		metallothionein-like protein {Cynodon dactylon;}	NA
MZ00039683	0.86361		-1.52651	-2.00599	metallothionein-like protein {Cynodon dactylon;}	NA
MZ00014656			-1.52724	-1.35898	contains EST AU162265(E30874) unknown protein {Oryza sativa (japonica cultivar-group);} ^|^GB|BAB92572.1|20804891|AP003380 contains EST AU162265 unknown protein {Oryza sativa (japonica cultivar-group);} -TRUNCATED-	LOC_Os01g68030
MZ00056551			-1.52795		putative cytosine deaminase {Oryza sativa (japonica cultivar-group);}	LOC_Os06g29430
MZ00006924			-1.53653	-1.93455	aintegumenta-like protein {Oryza sativa;} ^|^GB|CAE01548.2|38343964|OSJN00016 OSJNBb0022F16.3 {Oryza sativa (japonica cultivar-group);}	LOC_Os04g55970
MZ00013646	-1.82701		-1.54808		unknown protein {Oryza sativa (japonica cultivar-group);} ^|^GB|AAP03422.1|29788876|AC118133 unknown protein {Oryza sativa (japonica cultivar-group);} ^|^GB|BAC78576.1|32352166|AB110184 hypothetical protein -TRUNCATED-	LOC_Os03g52690;LOC_Os01g44360
MZ00035835			-1.55175		unnamed protein product {Kluyveromyces lactis NRRL Y-1140;}	NA
MZ00003869			-1.55263		monooxygenase {Solanum tuberosum;}	LOC_Os03g05920;LOC_Os03g05900;LOC_Os03g05880
MZ00040859		0.624502	-1.55305	-0.909477	histone H4. {Arabidopsis thaliana;}	LOC_Os01g61920;LOC_Os02g45940;LOC_Os03g02780
MZ00021290	-2.10013		-1.55387		embryo-specific protein {Oryza sativa (indica cultivar-group);} ^|^GB|AAD02495.1|4105683|AF049892 unknown {Oryza sativa;}	LOC_Os05g49440;LOC_Os01g54520;LOC_Os01g52830
MZ00042020			-1.55844	-1.45572	putative ribosomal protein L11 {Oryza sativa (japonica cultivar-group);} ^|^GB|AAK27825.1|13489191|AC022457 putative ribosomal protein L11 {Oryza sativa (japonica cultivar-group);}	LOC_Os10g32870
MZ00026735	0.938232	0.811167	-1.58694	-1.714	galactinol synthase 3 {Zea mays;}	LOC_Os03g20120;LOC_Os07g48830
MZ00032217			-1.60345		putative nifU-like protein {Oryza sativa (japonica cultivar-group);} ^|^GB|AAT93925.1|51038122|AC120990 putative iron-sulfur cluster assembly complex protein {Oryza sativa (japonica cultivar-group);} -TRUNCATED-	LOC_Os05g49300;LOC_Os01g47340
MZ00036157		0.103276	-1.61418		expressed protein, having alternative splicing products {Oryza sativa (japonica cultivar-group);} ^|^GB|AAS07322.1|41469579|AC137991 putative RNA pol II accessory factor (with alternative splicing) {Oryza sa-TRUNCATED-	NA
MZ00016089	-2.1593		-1.62558		putative plasma membrane associated protein {Oryza sativa (japonica cultivar-group);} ^|^GB|BAC84108.1|34394744|AP005248 putative plasma membrane associated protein {Oryza sativa (japonica cultivar-group);} -TRUNCATED-	LOC_Os07g24000;LOC_Os05g31670;LOC_Os01g50440
MZ00035752			-1.62643		probable cytochrome P450 monooxygenase - maize (fragment) {Zea mays;} ^|^GB|CAA06156.1|2995384|ZMAJ4810 cytochrome P450 monooxygenase {Zea mays;}	NA
MZ00035668			-1.64234		cytoplasmic aldolase. {Zea mays;}	LOC_Os05g33380;LOC_Os01g67860;LOC_Os08g02700
MZ00043252			-1.64856		glutamine synthetase {Zea mays;}	LOC_Os03g12290;LOC_Os02g50240;LOC_Os03g50490
MZ00039684			-1.65706		metallothionein-like protein {Cynodon dactylon;}	NA
MZ00024123		0.323025	-1.66206	-1.31604	60S ribosomal protein L21 {Oryza sativa (japonica cultivar-group);} ^|^GB|AAK27801.1|13489167|AC022457 60S ribosomal protein L21 {Oryza sativa (japonica cultivar-group);}	LOC_Os03g04750;LOC_Os10g32820
MZ00042917		0.18065	-1.66463	-2.02086	L-ascorbate peroxidase (EC 1.11.1.11) [validated] - rice {Oryza sativa;} ^|^GB|AAP13093.1|30060252|AY254495 ascorbate peroxidase {Oryza sativa (indica cultivar-group);} ^|^GB|AAO17000.1|27476069|AC134232 Put-TRUNCATED-	LOC_Os03g17690;LOC_Os07g49400;LOC_Os08g43560
MZ00014818			-1.66511	-2.16378	putative permease 1 {Oryza sativa (japonica cultivar-group);} ^|^GB|BAD15728.1|46390278|AP004800 putative permease 1 {Oryza sativa (japonica cultivar-group);}	LOC_Os02g50820;LOC_Os03g60880;LOC_Os08g32500
MZ00041181			-1.67673		Salt-stress root protein RS1. {Oryza sativa;} ^|^GB|BAA96588.1|8467987|AP002481 unnamed protein product; ESTs AU091660(E2040),D41131(S3421) correspond to a region of the predicted gene. Similar to Nicotiana -TRUNCATED-	LOC_Os01g13210;LOC_Os02g18410
MZ00025873			-1.68537	-1.27343	putative histone H2A {Oryza sativa (japonica cultivar-group);}	LOC_Os07g36140;LOC_Os08g33100;LOC_Os12g25120
MZ00036619	-1.45172		-1.68931		OSJNBa0079A21.12 {Oryza sativa (japonica cultivar-group);}	LOC_Os04g46200
MZ00024726		0.688219	-1.69487		unknown protein {Oryza sativa (japonica cultivar-group);}	LOC_Os05g08570;LOC_Os01g08320;LOC_Os06g39590
MZ00029407		0.875208	-1.69565	-0.432757	unknown protein {Oryza sativa (japonica cultivar-group);}	LOC_Os05g07280;LOC_Os01g07240
MZ00042061			-1.7007		hypothetical protein {Oryza sativa (japonica cultivar-group);}	LOC_Os01g22500
MZ00014659			-1.71138		putative RacD protein {Oryza sativa (japonica cultivar-group);} ^|^GB|BAD28463.1|50251425|AP005290 putative RacD protein {Oryza sativa (japonica cultivar-group);} ^|^GB|AAK27450.1|13487163|AF329814 small GTP-TRUNCATED-	LOC_Os02g58730;LOC_Os02g02840;LOC_Os06g12790
MZ00043979			-1.72146	-1.19331	Low-molecular-weight cysteine-rich protein LCR69 precursor. {Arabidopsis thaliana;} ^|^PIR|S30578|S30578 protease inhibitor II [imported] - Arabidopsis thaliana {Arabidopsis thaliana;} ^|^GB|CAA48892.1|16427-TRUNCATED-	NA
MZ00013442		0.480738	-1.75489	-1.83438	sterol carrier protein 2-like {Oryza sativa (japonica cultivar-group);} ^|^GB|BAD35172.1|51091903|AP003458 sterol carrier protein 2-like {Oryza sativa (japonica cultivar-group);}	LOC_Os06g10890;LOC_Os02g52720;LOC_Os01g25500
MZ00036291			-1.76059		putative senescence-associated protein {Pisum sativum;}	LOC_Os07g19200;LOC_Os06g15870;LOC_Os04g20840
MZ00035273			-1.79207	-2.32561	putative lipid transfer protein {Oryza sativa (japonica cultivar-group);} ^|^GB|AAT39266.1|47900531|AC135925 putative lipid transfer protein {Oryza sativa (japonica cultivar-group);} ^|^GB|AAT85180.1|5087840-TRUNCATED-	LOC_Os05g47730
MZ00019853	0.418796	-0.167652	-1.79772	-2.38417	Ferrochelatase II, chloroplast precursor (EC 4.99.1.1) (Protohemeferro-lyase) (Heme synthetase) (Fragment). {Oryza sativa;} ^|^GB|BAA22284.1|2429618|AB007120 ferrochelatase {Oryza sativa;}	LOC_Os05g29760
MZ00013339			-1.79942	-1.18785	Similar to germinal histone H4 gene {Mus musculus;}	LOC_Os01g61920;LOC_Os02g45940;LOC_Os03g02780
MZ00030982			-1.80972	-2.06495	putative peptide transporter-like protein {Oryza sativa (japonica cultivar-group);} ^|^GB|BAB16322.1|10697191|AP002818 putative peptide transport protein {Oryza sativa (japonica cultivar-group);}	LOC_Os01g01360;LOC_Os03g04570
MZ00039334			-1.83503	-1.48338	metallothionein-like protein {Cynodon dactylon;}	LOC_Os01g05650
MZ00018600			-1.85332		Rho-GTPase-activating protein-like {Oryza sativa (japonica cultivar-group);} ^|^GB|BAD28135.1|50252139|AP004858 Rho-GTPase-activating protein-like {Oryza sativa (japonica cultivar-group);}	LOC_Os02g44820;LOC_Os04g47330;LOC_Os01g71980
MZ00018078			-1.8537	-1.39416	unnamed protein product; gene_id:K3K7.22 pir||T31651 similar to unknown protein {Arabidopsis thaliana;}	LOC_Os11g32480
MZ00051125	-1.30051		-1.85881	-0.527353	putative ripening regulated protein DDTFR18 {Oryza sativa (japonica cultivar-group);}	NA
MZ00040659	-1.76723		-1.90153		tonoplast membrane integral protein ZmTIP3-2 {Zea mays;}	LOC_Os10g35050;LOC_Os04g44570;LOC_Os01g74450
MZ00042919			-1.91549	-2.35231	L-ascorbate peroxidase (EC 1.11.1.11) [validated] - rice {Oryza sativa;} ^|^GB|BAA08264.1|1321661|D45423 ascorbate peroxidase {Oryza sativa;} ^|^GB|AAP13093.1|30060252|AY254495 ascorbate peroxidase {Oryza sativa (indica cultivar-group);} ^|^GB|AAO17000.1|27476069|AC134232 Putative ascorbate peroxidase {Oryza sativa (japonica cultivar-group);}	NA
MZ00039626		1.60854	-1.9196	-0.866048	early drought induced protein {Oryza sativa (indica cultivar-group);} ^|^GB|AAT37942.1|47717901|AY607690 low temperature-induced low molecular weight integral membrane protein LTI6b {Oryza sativa (japonica c-TRUNCATED-	NA
MZ00022913			-1.92326		putative lecithin diacylglycerol cholesterol acyltransferase {Oryza sativa (japonica cultivar-group);} ^|^GB|BAD38095.1|51536015|AP005419 putative lecithin diacylglycerol cholesterol acyltransferase {Oryza s-TRUNCATED-	LOC_Os09g27210
MZ00044299			-1.92476	-1.69326	unknown protein {Oryza sativa (japonica cultivar-group);}	LOC_Os05g37830;LOC_Os03g15920
MZ00023714			-1.92745	-1.1328	histone H1-like protein HON101 {Zea mays;}	LOC_Os04g18090;LOC_Os03g58470;LOC_Os06g04020
MZ00042816			-1.92949		metallothionein-like protein {Typha latifolia;}	NA
MZ00042394	-2.41341		-1.93405		globulin-1S, GLB1S - maize {Zea mays;}	LOC_Os03g46100;LOC_Os03g57960;LOC_Os03g10110
MZ00051923			-1.95261	-1.83601	unknown protein {Oryza sativa (japonica cultivar-group);} ^|^GB|BAD27780.1|50251851|AP004139 unknown protein {Oryza sativa (japonica cultivar-group);}	LOC_Os02g44670
MZ00039308			-1.95951	-2.05036	metallothionein-like protein {Cynodon dactylon;}	NA
MZ00015939	-0.530298		-1.96014	-1.65195	Oleosin Zm-II (Oleosin 18 kDa) (Lipid body-associated protein L2). {Zea mays;} ^|^PIR|A35040|A35040 oleosin 18 - maize {Zea mays;} ^|^GB|AAA67699.1|168509|MZEKD18 oleosin KD18 (L2) {Zea mays;}	LOC_Os03g49190
MZ00041389		0.42342	-1.96081	-1.73515	peroxiredoxin {Oryza sativa (japonica cultivar-group);} ^|^GB|BAC01192.1|21644633|AP003264 peroxiredoxin {Oryza sativa (japonica cultivar-group);} ^|^GB|AAG40130.1|11761654|AF203879 peroxiredoxin {Oryza sati-TRUNCATED-	LOC_Os01g48420;LOC_Os06g42000;LOC_Os02g09940
MZ00026746	-1.55331	-0.647917	-2.00149		Aldose reductase (EC 1.1.1.21) (AR) (Aldehyde reductase). {Hordeum vulgare;} ^|^PIR|S15024|S15024 aldose reductase-related protein - barley {Hordeum vulgare;} ^|^GB|CAA40747.1|18891|HVALREDR aldose reductase-TRUNCATED-	LOC_Os05g39690;LOC_Os01g62870;LOC_Os05g38230
MZ00040840	-2.3983		-2.02438		hypothetical protein {Oryza sativa (japonica cultivar-group);}	NA
MZ00035834	-1.96416		-2.02552		unnamed protein product; no similarity, hypothetical start {Kluyveromyces lactis NRRL Y-1140;}	NA
MZ00040588			-2.03667		vicilin-like storage protein Glb1-S, embryo - maize {Zea mays;} ^|^GB|CAA41810.1|22287|ZMGLB1SG vicilin-like embryo storage protein {Zea mays;}	LOC_Os03g46100;LOC_Os03g57960
MZ00013561			-2.04354		alcohol dehydrogenase 1 {Zea mays;} ^|^GB|AAC34295.1|3420021|AF050457 alcohol dehydrogenase 1 {Zea mays;} ^|^GB|CAA27682.1|22122|ZMADH1FA alcohol dehydrogenase 1 {Zea mays;}	LOC_Os11g10480;LOC_Os11g10510;LOC_Os11g10520
MZ00042806			-2.06542	-1.91259	metallothionein-like protein {Cynodon dactylon;}	NA
MZ00056626	0.812517	0.746544	-2.07208	-2.13805	phospholipid transfer protein - maize {Zea mays;} ^|^GB|AAB06443.1|1498597|ZMU66105 phospholipid transfer protein {Zea mays;}	LOC_Os04g08000;LOC_Os11g24070;LOC_Os09g13780
MZ00043021			-2.09412		Vacuolar ATP synthase subunit B isoform 1 (EC 3.6.3.14) (V-ATPase Bsubunit 1) (Vacuolar proton pump B subunit 1). {Hordeum vulgare;} ^|^GB|AAA81330.1|167108|BLYVATP57A vacuolar ATPase B subunit {Hordeum vulg-TRUNCATED-	LOC_Os06g37180;LOC_Os01g51380
MZ00039312			-2.11683		metallothionein-like protein {Cynodon dactylon;}	NA
MZ00018120			-2.1257	-1.34589	unknown protein {Oryza sativa (japonica cultivar-group);} ^|^GB|AAT93930.1|51038127|AC120990 unknown protein {Oryza sativa (japonica cultivar-group);}	LOC_Os05g49410
MZ00015950	-0.783035		-2.12592	-0.963021	unknown protein {Oryza sativa (japonica cultivar-group);}	LOC_Os02g48980;LOC_Os09g12620
MZ00041442		0.909243	-2.12885		putative snRNP core protein SMX5d {Oryza sativa (japonica cultivar-group);}	NA
MZ00041424			-2.16019	-1.42746	synaptobrevin-like protein {Oryza sativa (japonica cultivar-group);}	LOC_Os07g09600;LOC_Os03g58840;LOC_Os03g06960
MZ00044578	-2.28125		-2.16848		vicilin-like storage protein Glb1-L, embryo - maize {Zea mays;} ^|^GB|CAA41809.1|22284|ZMGLB1LG vicilin-like embryo storage protein {Zea mays;}	LOC_Os03g46100;LOC_Os03g57960;LOC_Os03g10110
MZ00041005	1.2349		-2.17867	-2.73797	subtilisin/chymotrypsin inhibitor - maize {Zea mays;} ^|^GB|CAA57677.1|559538|ZMPIS7 substilin {Zea mays;} ^|^GB|CAA55588.1|475253|ZMMPI proteinase inhibitor {Zea mays;} ^|^GB|CAA49593.1|475922|ZMCIMS proteinase inhibitor {Zea mays;}	NA
MZ00039751			-2.18177	-1.69892	metallothionein-like protein {Cynodon dactylon;}	LOC_Os01g05650
MZ00055936	-0.387156		-2.19587	-1.78599	OSJNBa0038O10.9 {Oryza sativa (japonica cultivar-group);}	LOC_Os04g44420
MZ00039402	-1.3572		-2.2249		metallothionein-like protein {Cynodon dactylon;}	NA
MZ00039163			-2.24127	-1.84658	unknown protein {Oryza sativa (japonica cultivar-group);}	LOC_Os01g01450;LOC_Os07g48460;LOC_Os07g48500
MZ00036774			-2.24808		putative gamma-lyase {Oryza sativa (japonica cultivar-group);} ^|^GB|AAK39571.1|13786446|AC025296 putative gamma-lyase {Oryza sativa (japonica cultivar-group);}	LOC_Os10g37340
MZ00020079		0.990331	-2.34739	-1.64078	cold-regulated protein {Hordeum vulgare subsp. vulgare;}	LOC_Os05g39250
MZ00040577	-2.42015		-2.35761		globulin-1 {Zea mays subsp. parviglumis;}	LOC_Os03g46100;LOC_Os03g57960
MZ00016638			-2.42822	-1.86932	hypothetical protein {Zea mays;}	LOC_Os11g40590;LOC_Os03g19600;LOC_Os07g48910
MZ00035698			-2.46628		Thiazole biosynthetic enzyme 1-2, chloroplast precursor. {Zea mays;} ^|^PIR|S61420|S61420 thiamin biosynthesis protein thi1-2 - maize {Zea mays;} ^|^GB|AAA96739.1|596080|ZMU17351 thiamine biosynthetic enzyme-TRUNCATED-	NA
MZ00057151		0.805908	-2.48611	-1.52027	unnamed protein product; ESTs C97134(C52296),C97133(C52296) correspond to a region of the predicted gene. Similar to Putative hydroxymethylglutaryl-CoA lyase precursor. (AC005168) {Oryza sativa (japonica cul-TRUNCATED-	LOC_Os12g04020;LOC_Os01g16350;LOC_Os11g04210
MZ00039158			-2.51316	-1.81173	unknown protein {Oryza sativa (japonica cultivar-group);}	LOC_Os01g01450;LOC_Os07g48460;LOC_Os07g48500
MZ00013908			-2.51896		contains EST AU031225(E61165) nhp2-like protein {Oryza sativa (japonica cultivar-group);} ^|^GB|BAB19331.1|11862950|AP003044 contains EST AU031225(E61165),D15191(C0235) unknown protein {Oryza sativa -TRUNCATED-	LOC_Os02g49610;LOC_Os06g16290
MZ00042814			-2.5976		metallothionein {Triticum aestivum;}	NA
MZ00026160		1.19594	-2.5995	-1.42555	glutathione S-transferase GST 30 {Zea mays;}	LOC_Os10g38740;LOC_Os10g38780;LOC_Os10g38730
MZ00034880	-2.15533		-2.60608		Chloroplast 30S ribosomal protein S3. {Zea mays;} ^|^PIR|S58590|S58590 ribosomal protein S3 - maize chloroplast {Zea mays;} ^|^GB|BAD27331.1|49659550|AP006714 ribosomal protein S3 {Saccharum officinarum;} ^|-TRUNCATED-	LOC_Os04g16780
MZ00027738			-2.74921	-2.39691	probable molybdopterin synthase small chain F28M11.20 [similarity] - Arabidopsis thaliana {Arabidopsis thaliana;} ^|^GB|AAM65028.1|21593079|AY087485 unknown {Arabidopsis thaliana;} ^|^GB|CAB39762.1|4538974|ATF28M11 hypothetical protein {Arabidopsis thaliana;} ^|^GB|CAB78133.1|7267706|ATCHRIV28 hypothetical protein {Arabidopsis thaliana;} ^|^GB|BAC42352.1|26450476|AK117700 unknown protein {Arabido…	NA
MZ00041277	-1.33573		-2.76593		chitinase {Zea mays subsp. parviglumis;} ^|^GB|AAT40047.1|48093338|AY532778 chitinase {Zea mays subsp. parviglumis;}	LOC_Os04g41680;LOC_Os02g39330;LOC_Os04g41620
MZ00043339			-2.77971		Thiazole biosynthetic enzyme 1-2, chloroplast precursor. {Zea mays;} ^|^PIR|S61420|S61420 thiamin biosynthesis protein thi1-2 - maize {Zea mays;} ^|^GB|AAA96739.1|596080|ZMU17351 thiamine biosynthetic enzyme {Zea mays;}	LOC_Os07g34570
MZ00039699		0.663859	-2.87724	-2.10699	metallothionein-like protein {Cynodon dactylon;}	NA
MZ00001123			-3.10746	-1.85865	pore protein homolog {Arabidopsis thaliana;}	LOC_Os03g19290;LOC_Os01g19770
MZ00014433		0.618676	-3.16132	-2.88324	putative xylanase inhibitor protein {Triticum turgidum subsp. durum;}	LOC_Os11g47580;LOC_Os07g43820;LOC_Os08g40740
MZ00016598			-3.23376		globulin 2. {Zea mays;}	LOC_Os03g57960;LOC_Os03g46100
MZ00038218			-3.3471	-4.12593	Glutelin 2 precursor (Zein-gamma) (27 kDa zein) (Alcohol-solublereduced glutelin) (ASG) (Zein ZC2). {Zea mays;} ^|^PIR|A93557|ZMZM19 glutelin 2 precursor (clone pME119) - maize {Zea mays;} ^|^GB|AAL16977.1|1-TRUNCATED-	NA
MZ00041649			-3.67374	-3.64735	ferritin 1 precursor (clone FM1) - maize (fragment) {Zea mays;} ^|^GB|CAA43663.1|22276|ZMFERRI1 ferritin {Zea mays;}	LOC_Os12g01530;LOC_Os11g01530
MZ00018922			-3.83215	-2.10211	unknown protein {Oryza sativa (japonica cultivar-group);} ^|^GB|BAC83536.1|34393856|AP004343 unknown protein {Oryza sativa (japonica cultivar-group);}	LOC_Os03g22230
MZ00005277	-1.29221		-3.87368	-2.08983	hypothetical protein [imported] - Arabidopsis thaliana {Arabidopsis thaliana;} ^|^GB|BAC42889.1|26451584|AK118271 unknown protein {Arabidopsis thaliana;} ^|^GB|AAG48811.1|12083304|AF332448 putative receptor -TRUNCATED-	NA
MZ00003835			-4.4166	-3.78852	putative lipid transfer protein {Oryza sativa (japonica cultivar-group);} ^|^GB|AAT39266.1|47900531|AC135925 putative lipid transfer protein {Oryza sativa (japonica cultivar-group);} ^|^GB|AAT85180.1|5087840-TRUNCATED-	LOC_Os05g47730
MZ00022340	0.223716	2.10722	-4.85709	-2.97359	hypothetical protein {Oryza sativa (japonica cultivar-group);} ^|^GB|AAM88618.1|22002134|AC092389 hypothetical protein {Oryza sativa (japonica cultivar-group);}	LOC_Os10g38860;LOC_Os06g04160
MZ00034882	-4.78097		-5.04273		Chloroplast 30S ribosomal protein S7. {Zea mays;} ^|^PIR|S58630|S58630 ribosomal protein S7 - maize chloroplast {Zea mays;} ^|^GB|AAR91190.1|40795146|AY506529 ribosomal protein S7 {Zea mays;} ^|^GB|BAD27373.-TRUNCATED-	NA
MZ00005242	-0.433089		-5.04736	-3.77473	putative 4-methyl-5(B-hydroxyethyl)-thiazol monophosphate biosynthesis enzyme {Oryza sativa (japonica cultivar-group);}	NA

## Sheet: I
ID	log 2 74 I/NI	log 2 37 I/NI	log 2 37/74 NI	log 2 37/74 I	Putative_Annotation	Match_Rice_Model
MZ00042895			3.19327	4.50725	metallothioneine type2 {Hordeum vulgare subsp. vulgare;}	NA
MZ00018748			4.3486	4.49987	NA	NA
MZ00040770		0.162396	2.55727	4.16448	hypothetical protein {Oryza sativa (japonica cultivar-group);}	LOC_Os01g67950
MZ00057135			3.20445	4.11272	Cingulin-like {Oryza sativa (japonica cultivar-group);}	LOC_Os02g24270;LOC_Os05g02820
MZ00042896	-0.817641		3.44942	3.9776	NA	NA
MZ00038325			3.08796	3.89824	NA	NA
MZ00024993		-0.401527	2.039	3.89488	Unknown protein {Oryza sativa (japonica cultivar-group);}	LOC_Os05g02880;LOC_Os03g17710
MZ00044454			4.3411	3.79882	putative beta-glucosidase {Oryza sativa (japonica cultivar-group);} ^|^GB|BAC06877.1|22093580|AP003217 putative beta-glucosidase {Oryza sativa (japonica cultivar-group);}	LOC_Os01g32370;LOC_Os07g46280;LOC_Os03g49600
MZ00056118				3.68784	NA	NA
MZ00037028			2.89949	3.18964	metallothionein-like protein {Pyrus pyrifolia;}	NA
MZ00020918				3.15937	putative raffinose synthase or seed imbibition protein {Oryza sativa (japonica cultivar-group);}	NA
MZ00014647			3.50513	3.02336	cycloartenol synthase {Avena strigosa;}	LOC_Os02g04710;LOC_Os02g04730;LOC_Os08g12730
MZ00032150				2.84147	NA	NA
MZ00042908				2.75054	r40g3 protein - rice {Oryza sativa;} ^|^GB|BAC83806.1|34394519|AP005167 r40g3 protein {Oryza sativa (japonica cultivar-group);} ^|^GB|CAA70175.1|1658315|OSR40G3 osr40g3 {Oryza sativa (indica cultivar-group);-TRUNCATED-	LOC_Os07g48500;LOC_Os07g48460;LOC_Os03g21040
MZ00041846			2.67796	2.62788	probable bis(5''-nucleosyl)-tetraphosphatase (asymmetrical) (EC 3.6.1.17) - barley {Hordeum vulgare;} ^|^GB|CAB17083.1|2564253|HVZ99996 diadenosine 5',5'''-P1,P4-tetraphosphate hydrolase {Hordeum vulgare sub-TRUNCATED-	NA
MZ00042868	-2.43218			2.5492	glutathione transferase (EC 2.5.1.18) - maize {Zea mays;} ^|^GB|CAA73369.1|2288969|ZMY12862 glutathione transferase {Zea mays;}	LOC_Os03g57200;LOC_Os07g28480;LOC_Os09g20220
MZ00015448				2.53403	OSJNBa0085I10.14 {Oryza sativa (japonica cultivar-group);}	LOC_Os04g52130
MZ00001484		0.25031		2.52822	putative C2H2 zinc-finger protein {Oryza sativa (japonica cultivar-group);} ^|^GB|BAD09973.1|42408737|AP004708 putative C2H2 zinc-finger protein {Oryza sativa (japonica cultivar-group);}	LOC_Os06g48530;LOC_Os08g40560;LOC_Os02g05610
MZ00021100			3.27474	2.52333	putative IAA amidohydrolase {Oryza sativa (japonica cultivar-group);}	LOC_Os07g14610;LOC_Os07g14590;LOC_Os03g62060
MZ00044073		1.01008		2.4677	putative DNA repair protein {Oryza sativa (japonica cultivar-group);} ^|^GB|BAD45245.1|52076415|AP003490 putative DNA repair protein {Oryza sativa (japonica cultivar-group);}	LOC_Os06g14440;LOC_Os07g25390;LOC_Os08g19250
MZ00030453				2.44908	putative pectinesterase {Oryza sativa (japonica cultivar-group);}	LOC_Os07g47830;LOC_Os01g21040;LOC_Os08g34900
MZ00013579			2.23031	2.38903	NA	NA
MZ00016848				2.38662	NA	LOC_Os02g39580
MZ00031611				2.37636	OSJNBa0079A21.3 {Oryza sativa (japonica cultivar-group);} ^|^GB|CAE04352.2|38345958|OSJN00102 OSJNBb0038F03.16 {Oryza sativa (japonica cultivar-group);}	NA
MZ00017338				2.37085	unknown protein {Oryza sativa (japonica cultivar-group);} ^|^GB|BAD09987.1|42408751|AP004761 unknown protein {Oryza sativa (japonica cultivar-group);}	LOC_Os08g40350;LOC_Os12g15980;LOC_Os08g38190
MZ00027418				2.36734	putative beta-1,3-glucanase {Oryza sativa (japonica cultivar-group);} ^|^GB|BAB91764.1|20521248|AP003287 putative beta-1,3-glucanase {Oryza sativa (japonica cultivar-group);}	LOC_Os01g64170;LOC_Os04g33640;LOC_Os02g33000
MZ00049627	-2.29594			2.36558	'unknown protein, contains CCT motif, PF06203' {Oryza sativa (japonica cultivar-group);} ^|^GB|AAT58758.1|49328058|AC108503 'unknown protein, contains CCT motif, PF06203' {Oryza sativa (japonica cultivar-gro-TRUNCATED-	LOC_Os12g01080;LOC_Os11g01080;LOC_Os12g16160
MZ00038719				2.34577	NA	NA
MZ00035463				2.33879	heat shock protein 17.2 - maize {Zea mays;} ^|^GB|CAA46641.1|22335|ZMHSP172 heat shock protein 17.2 {Zea mays;}	LOC_Os01g04370;LOC_Os01g04380;LOC_Os01g04360
MZ00048864	-2.15653			2.31837	putative ring-H2 zinc finger protein {Oryza sativa (japonica cultivar-group);}	LOC_Os07g42610;LOC_Os03g28080;LOC_Os06g09310
MZ00043636		0.455787		2.31574	beta-expansin 7 {Zea mays;}	LOC_Os10g40720;LOC_Os10g40730;LOC_Os10g40700
MZ00041000		0.971936		2.30916	40S ribosomal protein S14 (Clone MCH1). {Zea mays;} ^|^PIR|A30097|A30097 ribosomal protein S14 (clone MCH1) - maize {Zea mays;}	LOC_Os02g06700;LOC_Os02g33140;LOC_Os04g33750
MZ00012800			2.21459	2.30765	unknown {Arabidopsis thaliana;} ^|^GB|AAD24847.2|20198067|AC007071 expressed protein {Arabidopsis thaliana;}	LOC_Os04g52300
MZ00030563			2.05008	2.30607	unknown protein {Oryza sativa (japonica cultivar-group);} ^|^GB|BAC55602.1|27817834|AP003747 unknown protein {Oryza sativa (japonica cultivar-group);}	NA
MZ00029140	0.601468		2.87088	2.29013	NA	NA
MZ00029805		0.487648		2.25218	hypothetical protein {Oryza sativa (japonica cultivar-group);}	NA
MZ00017484	-1.80236	-1.32312	1.76478	2.24402	heat shock protein 17.2 - maize {Zea mays;} ^|^GB|CAA46641.1|22335|ZMHSP172 heat shock protein 17.2 {Zea mays;}	LOC_Os01g04370;LOC_Os01g04380;LOC_Os01g04360
MZ00030941				2.22707	NA	NA
MZ00043414				2.1489	glycine-rich protein Tfm5 - tomato {Lycopersicon esculentum;} ^|^GB|CAA64559.1|1166450|LETFM5GEN Tfm5 {Lycopersicon esculentum;}	LOC_Os03g01320;LOC_Os04g46820;LOC_Os04g46810
MZ00041284				2.11711	putative 40S ribosomal protein S25 (RPS25B) {Oryza sativa (japonica cultivar-group);}	LOC_Os08g44480;LOC_Os09g39540;LOC_Os11g05560
MZ00031461			2.3185	2.11236	hypothetical protein - maize transposable element Ac {Zea mays;} ^|^GB|CAA25635.1|22490|ZMTAC unnamed protein product; ORF1 {Zea mays;}	LOC_Os06g10740
MZ00039310		0.863323	1.8639	2.10928	gamma-thionin precursor - barley {Hordeum vulgare;} ^|^GB|AAB01671.1|790641|HVU22951 gamma-thionin {Hordeum vulgare subsp. vulgare;}	NA
MZ00043457			2.59452	2.10686	hypothetical protein F24G16.260 - Arabidopsis thaliana {Arabidopsis thaliana;} ^|^GB|CAB75818.1|7019693|ATF24G16 putative protein {Arabidopsis thaliana;}	LOC_Os12g43370;LOC_Os08g42910
MZ00055983				2.10148	A030007D23Rik protein {Mus musculus;}	NA
MZ00042906			0.606848	2.09697	r40g3 protein - rice {Oryza sativa;} ^|^GB|BAC83806.1|34394519|AP005167 r40g3 protein {Oryza sativa (japonica cultivar-group);} ^|^GB|CAA70175.1|1658315|OSR40G3 osr40g3 {Oryza sativa (indica cultivar-group);-TRUNCATED-	LOC_Os07g48500;LOC_Os07g48460;LOC_Os01g01450
MZ00028963			1.83497	2.03866	hypothetical protein {Oryza sativa (japonica cultivar-group);} ^|^GB|AAK21343.1|13384375|AC024594 hypothetical protein {Oryza sativa (japonica cultivar-group);}	LOC_Os10g34030
MZ00056129				2.0337	NA	NA
MZ00037926				2.0291	putative GTP-binding protein {Oryza sativa (japonica cultivar-group);}	LOC_Os03g27450;LOC_Os07g42820
MZ00015030		-0.216166	1.21685	2.02881	Eukaryotic translation initiation factor 4E-2 (eIF4E-2) (eIF-4E-2)(mRNA cap-binding protein) (eIF-(iso)4F 25 kDa subunit) (eIF-(iso)4Fp28 subunit). {Zea mays;} ^|^PIR|T01687|T01687 translation initiation fac-TRUNCATED-	LOC_Os10g32970;LOC_Os01g73880;LOC_Os03g15590
MZ00024550			2.49516	2.02748	NA	NA
MZ00055009			2.33909	2.02407	OSJNBb0020J19.2 {Oryza sativa (japonica cultivar-group);}	LOC_Os04g59460
MZ00026455			2.6229	2.02363	similar to SLL2-S9-protein {Oryza sativa (japonica cultivar-group);} ^|^GB|BAB92713.1|20805038|AP003452 similar to SLL2-S9-protein {Oryza sativa (japonica cultivar-group);}	LOC_Os01g49250;LOC_Os01g03090
MZ00041028				2.01229	Eukaryotic translation initiation factor 1A (EIF-1A) (EIF-4C). {Triticum aestivum;} ^|^PIR|A53045|A53045 translation initiation factor eIF-1A - wheat (fragment) {Triticum;}	LOC_Os06g23440;LOC_Os02g19770
MZ00023695	-0.00877591		1.62637	1.99781	glycoprotein {Bromus inermis;}	LOC_Os02g40880;LOC_Os04g43540
MZ00036855				1.9868	OSJNBa0071I13.6 {Oryza sativa (japonica cultivar-group);}	LOC_Os04g56110;LOC_Os04g56130
MZ00014539				1.9648	unknown protein {Oryza sativa (japonica cultivar-group);}	NA
MZ00035000	-0.0134639		2.59344	1.95197	NA	NA
MZ00036272		0.622981		1.93706	histone H4. {Arabidopsis thaliana;}	LOC_Os01g61920;LOC_Os02g45940;LOC_Os03g02780
MZ00025205			1.2528	1.91802	40S ribosomal protein S9-like {Arabidopsis thaliana;} ^|^GB|BAB10209.1|10176977|AB010077 40S ribosomal protein S9 {Arabidopsis thaliana;}	LOC_Os11g38940;LOC_Os11g38960;LOC_Os03g05980
MZ00022049			1.92565	1.91701	NA	NA
MZ00014812				1.91532	putative cinnamyl alcohol dehydrogenase {Oryza sativa (japonica cultivar-group);} ^|^GB|BAD28500.1|50251435|AP005321 putative cinnamyl alcohol dehydrogenase {Oryza sativa (japonica cultivar-group);} -TRUNCATED-	LOC_Os09g23540;LOC_Os09g23550;LOC_Os09g23560
MZ00056573			2.02532	1.91369	putative transposase {Oryza sativa (japonica cultivar-group);} ^|^GB|AAM47612.1|21326484|AC122147 Putative transposase {Oryza sativa (japonica cultivar-group);} ^|^GB|AAM23241.1|20514796|AC092553 Putative tr-TRUNCATED-	LOC_Os10g03970;LOC_Os05g18740;LOC_Os03g41200
MZ00035662			1.67951	1.91057	putative beta-glucosidase {Oryza sativa (japonica cultivar-group);} ^|^GB|BAC06877.1|22093580|AP003217 putative beta-glucosidase {Oryza sativa (japonica cultivar-group);}	LOC_Os01g32370;LOC_Os07g46280;LOC_Os03g49600
MZ00033392			1.245	1.89359	NA	NA
MZ00005185				1.89003	FtsJ cell division protein-like {Oryza sativa (japonica cultivar-group);}	NA
MZ00039601				1.88993	NA	NA
MZ00040457				1.86664	putative permease {Oryza sativa (japonica cultivar-group);}	LOC_Os07g30810;LOC_Os01g63870
MZ00016672				1.86107	unknown protein {Oryza sativa (japonica cultivar-group);} ^|^GB|AAP44708.1|31126789|AC117988 unknown protein {Oryza sativa (japonica cultivar-group);}	LOC_Os03g52770
MZ00044166				1.8537	floral organ regulator 2 {Oryza sativa (japonica cultivar-group);} ^|^GB|AAO17320.1|27497120|AF466357 floral organ regulator 1 {Oryza sativa (japonica cultivar-group);}	LOC_Os07g38130;LOC_Os05g01430;LOC_Os05g01370
MZ00018939			1.72793	1.84659	expressed protein {Oryza sativa (japonica cultivar-group);} ^|^GB|AAT76404.1|50400016|AC146936 expressed protein {Oryza sativa (japonica cultivar-group);}	LOC_Os03g51160
MZ00040777	-1.78529	0.444445		1.83737	RTNLB28 {Zea mays;}	LOC_Os07g04910;LOC_Os03g56900;LOC_Os01g53520
MZ00022958			1.62062	1.83224	F13K23.6 protein - Arabidopsis thaliana {Arabidopsis thaliana;} ^|^GB|AAF78486.1|8698728|F13K23 Contains weak similarity to GATA-6 DNA-binding protein from Homo sapiens gb|X95701. ESTs gb|N38392, gb|AI998367-TRUNCATED-	NA
MZ00032111				1.82156	putative peroxidase {Oryza sativa (japonica cultivar-group);} ^|^GB|AAL58120.1|18057097|AC092697 putative peroxidase {Oryza sativa (japonica cultivar-group);} ^|^GB|AAM76348.1|21717155|AC074196 putative pero-TRUNCATED-	LOC_Os10g39160
MZ00038446			1.36371	1.8188	NA	NA
MZ00041312	0.59793		2.53398	1.81118	26S proteasome regulatory particle non-ATPase subunit12 {Oryza sativa (japonica cultivar-group);} ^|^GB|BAB78490.1|17297985|AB037153 26S proteasome regulatory particle non-ATPase subunit12 {Oryza sativa (jap-TRUNCATED-	LOC_Os07g25420
MZ00036734				1.78284	NA	NA
MZ00023778				1.77754	expressed protein {Oryza sativa (japonica cultivar-group);} ^|^GB|AAT78768.1|50582698|AC109601 hypothetical protein {Oryza sativa (japonica cultivar-group);}	NA
MZ00038725				1.76972	putative epsin 2a {Oryza sativa (japonica cultivar-group);} ^|^GB|AAK98696.1|15451572|AC069158 Putative epsin {Oryza sativa (japonica cultivar-group);}	NA
MZ00019570				1.76294	NA	NA
MZ00027084				1.75875	OSJNBa0011J08.7 {Oryza sativa (japonica cultivar-group);}	LOC_Os04g48880;LOC_Os10g38940;LOC_Os03g03370
MZ00055131			1.43266	1.75197	putative calcium-dependent protein kinase {Oryza sativa (japonica cultivar-group);}	LOC_Os03g57450;LOC_Os12g30150;LOC_Os03g57510
MZ00004072				1.74986	receptor protein kinase-like {Oryza sativa (japonica cultivar-group);} ^|^GB|BAD07491.1|41052643|AP003983 receptor protein kinase-like {Oryza sativa (japonica cultivar-group);}	LOC_Os02g48080;LOC_Os06g30130
MZ00056422				1.74943	DnaJ-like protein {Glycine max;}	LOC_Os03g18870;LOC_Os01g42190
MZ00038551	-1.18108			1.74833	putative RNA helicase {Arabidopsis thaliana;} ^|^GB|AAP40408.1|30793911|BT008581 putative DEAD/DEAH box RNA helicase PRH75 {Arabidopsis thaliana;} ^|^GB|BAA97183.1|8809632|AB019235 RNA helicase {Arabidopsis -TRUNCATED-	NA
MZ00039091			1.73147	1.73937	NA	NA
MZ00016630			2.35889	1.72254	putative dehydrogenase precursor {Oryza sativa (japonica cultivar-group);}	LOC_Os03g55280
MZ00036437			2.41166	1.7175	Unknown protein {Oryza sativa (japonica cultivar-group);}	LOC_Os03g10860
MZ00023465	-0.607744			1.7094	glutathione S-transferase GST 22 {Zea mays;}	LOC_Os10g38160;LOC_Os10g38340;LOC_Os10g38480
MZ00041869		-0.657044	2.21653	1.69825	methyl binding domain protein MBD109 {Zea mays;}	NA
MZ00006873			0.945645	1.69785	NA	NA
MZ00031854		-0.479705	1.8225	1.69679	heat shock protein 17.2 - maize {Zea mays;} ^|^GB|CAA46641.1|22335|ZMHSP172 heat shock protein 17.2 {Zea mays;}	LOC_Os01g04370;LOC_Os01g04380;LOC_Os01g04360
MZ00032543	-2.11817			1.68856	putative auxin-induced protein {Oryza sativa (japonica cultivar-group);}	LOC_Os08g41290;LOC_Os09g32500
MZ00037717			1.32322	1.66549	putative T-complex protein 1 beta subunit (TCP-1-beta) (CCT-beta) {Oryza sativa (japonica cultivar-group);}	NA
MZ00025088			1.82348	1.66098	putative phenylalanine ammonia-lyase {Oryza sativa (japonica cultivar-group);}	LOC_Os02g41650;LOC_Os05g35290;LOC_Os02g41670
MZ00041523			1.90151	1.65571	ADP, ATP carrier protein precursor {Picea abies;}	LOC_Os05g23720;LOC_Os02g48720;LOC_Os11g43960
MZ00028865				1.65305	unknown protein {Oryza sativa (japonica cultivar-group);}	LOC_Os05g41120;LOC_Os03g20520;LOC_Os04g38340
MZ00015360	0.608181		2.52844	1.64475	putative actin {Oryza sativa (japonica cultivar-group);}	LOC_Os03g56970
H300000718				1.63016	NA	NA
MZ00019535			1.88658	1.62363	NA	NA
MZ00016596		0.838569		1.62342	unknown protein {Oryza sativa (japonica cultivar-group);} ^|^GB|BAC55602.1|27817834|AP003747 unknown protein {Oryza sativa (japonica cultivar-group);}	NA
MZ00016949			2.03221	1.61768	lustrin A-like {Oryza sativa (japonica cultivar-group);} ^|^GB|BAD35858.1|51091163|AP004754 lustrin A-like {Oryza sativa (japonica cultivar-group);}	LOC_Os06g10560;LOC_Os02g53380;LOC_Os04g42900
MZ00042352			1.38104	1.60304	cysteine proteinase mir3 (EC 3.4.22.-) - maize {Zea mays;} ^|^GB|AAB88263.1|2425066|AF019147 cysteine proteinase Mir3 {Zea mays;}	LOC_Os04g55650;LOC_Os04g57440;LOC_Os04g57490
MZ00026482				1.59689	unnamed protein product {Arabidopsis thaliana;}	LOC_Os01g61430
MZ00017381				1.59143	NA	NA
MZ00025145			1.60659	1.58975	AT3g62580/T12C14_280 {Arabidopsis thaliana;} ^|^GB|AAN46755.1|24111263|BT001001 At3g62580/T12C14_280 {Arabidopsis thaliana;}	LOC_Os12g37060;LOC_Os11g44940;LOC_Os12g37070
MZ00039376			1.84281	1.58661	NA	NA
MZ00027898		0.67794		1.58605	hydroxyproline-rich glycoprotein DZ-HRGP {Volvox carteri f. nagariensis;}	LOC_Os07g25810;LOC_Os07g48910;LOC_Os03g19600
MZ00036023				1.57772	putative protein kinase 5 {Oryza sativa (japonica cultivar-group);}	LOC_Os11g05320;LOC_Os12g05400;LOC_Os02g43740
MZ00023747	-1.63609			1.55684	NA	NA
MZ00021950				1.55022	putative replication protein A2 {Oryza sativa (japonica cultivar-group);}	LOC_Os06g47830;LOC_Os02g58220
MZ00042113			1.73178	1.54663	NA	NA
MZ00030750				1.54505	putative pre-mRNA splicing factor {Oryza sativa (japonica cultivar-group);}	LOC_Os03g27970;LOC_Os03g27990
MZ00039304				1.531	gamma-thionin precursor - barley {Hordeum vulgare;} ^|^GB|AAB01671.1|790641|HVU22951 gamma-thionin {Hordeum vulgare subsp. vulgare;}	NA
MZ00013857				1.5225	dnaK-type molecular chaperone hsp70 - rice (fragment) {Oryza sativa;}	LOC_Os11g47760;LOC_Os01g62290;LOC_Os05g38530
MZ00050497		0.635107		1.51513	putative organic solute transporter {Oryza sativa (japonica cultivar-group);}	LOC_Os03g61210;LOC_Os07g14090
MZ00040483				1.50782	cytochrome-c oxidase (EC 1.9.3.1) chain II - maize mitochondrion {Zea mays;} ^|^GB|CAA24093.1|13909|MIZMCO cytochrome oxidase subunit II {Zea mays;}	NA
MZ00042249				1.48684	putative CTV.22 {Oryza sativa (japonica cultivar-group);} ^|^GB|BAD12946.1|45735914|AP004623 putative CTV.22 {Oryza sativa (japonica cultivar-group);}	LOC_Os08g45080
MZ00037667				1.48197	zinc finger protein, putative, 5' partial; 146-2518 {Arabidopsis thaliana;}	NA
MZ00024904			2.7174	1.47784	OSJNBa0058K23.19 {Oryza sativa (japonica cultivar-group);}	LOC_Os04g52940
MZ00023600	0.440687		1.81456	1.46644	putative dolichyl-di-phosphooligosaccharide- protein {Oryza sativa (japonica cultivar-group);}	LOC_Os07g10830
MZ00015029			2.04522	1.46538	putative pM5 collagenase {Oryza sativa (japonica cultivar-group);} ^|^GB|BAB67867.1|15623807|AP002883 putative pM5 collagenase {Oryza sativa (japonica cultivar-group);}	LOC_Os01g19470
MZ00015122				1.46233	NA	NA
MZ00041654				1.46171	NA	NA
MZ00027406			2.53851	1.44614	unknown protein {Oryza sativa (japonica cultivar-group);} ^|^GB|BAD20075.1|47497891|AP005803 unknown protein {Oryza sativa (japonica cultivar-group);}	NA
MZ00023168		0.496371	1.46542	1.44495	putative ORFX {Oryza sativa (japonica cultivar-group);}	LOC_Os02g36940;LOC_Os02g36950;LOC_Os03g61490
MZ00055844				1.44437	NA	NA
MZ00014843		0.401732	2.32358	1.44263	putative methyl-binding domain protein MBD111 {Zea mays;}	LOC_Os09g32090;LOC_Os06g48870;LOC_Os05g33550
MZ00042093	-0.286705			1.43852	metallothionein 2a {Populus balsamifera subsp. trichocarpa x Populus deltoides;}	NA
MZ00014304			1.95855	1.43777	ethylene-responsive small GTP-binding protein {Oryza sativa (japonica cultivar-group);} ^|^GB|AAS91045.1|46392555|AY579410 small GTP-binding protein {Oryza sativa (japonica cultivar-group);}	LOC_Os03g60530;LOC_Os07g13530;LOC_Os05g38630
MZ00042017				1.43429	photosystem II OE17 protein. {Pisum sativum;}	LOC_Os07g36080
MZ00056729	-1.43844			1.43026	transcription factor MADS32 {Oryza sativa (japonica cultivar-group);} ^|^GB|BAB90072.1|20161144|AP003343 hypothetical protein {Oryza sativa (japonica cultivar-group);}	LOC_Os01g52680
MZ00030309				1.41679	unknown protein {Oryza sativa (japonica cultivar-group);} ^|^GB|BAD46350.1|52077309|AP005681 unknown protein {Oryza sativa (japonica cultivar-group);}	LOC_Os09g35710;LOC_Os08g43300
MZ00032330	-0.689061			1.41614	OSJNBa0035M09.14 {Oryza sativa (japonica cultivar-group);}	NA
MZ00039927				1.41224	hypothetical protein {Oryza sativa (japonica cultivar-group);}	LOC_Os01g43520
MZ00005224			0.781355	1.39857	NA	NA
MZ00047745				1.39426	putative flavonol glucosyltransferase {Oryza sativa (japonica cultivar-group);} ^|^GB|AAU43954.1|52353386|AC108499 putative flavonol glucosyltransferase {Oryza sativa (japonica cultivar-group);}	LOC_Os05g45100;LOC_Os05g45110;LOC_Os03g62480
MZ00042929		-0.410322	1.63249	1.3884	40S ribosomal protein S21. {Zea mays;} ^|^PIR|T03945|T03945 ribosomal protein S21 - maize {Zea mays;} ^|^GB|CAA67225.1|1419372|ZMRPS21 ribosomal protein S21 {Zea mays;}	LOC_Os03g22460;LOC_Os03g46490
MZ00035696	-0.232837			1.38669	putative splicing factor {Oryza sativa (japonica cultivar-group);}	LOC_Os02g21490;LOC_Os03g27970
MZ00056419				1.3862	OSJNBa0004N05.3 {Oryza sativa (japonica cultivar-group);}	LOC_Os04g43170;LOC_Os04g43160;LOC_Os03g04710
MZ00043288	-1.11113	0.38065		1.38107	putative target of myb1 {Oryza sativa (japonica cultivar-group);} ^|^GB|BAD07858.1|41052948|AP004778 putative target of myb1 {Oryza sativa (japonica cultivar-group);}	LOC_Os02g46960;LOC_Os10g42730
MZ00005140			1.80176	1.37925	NA	NA
MZ00014709		-0.536391	2.11104	1.36757	unnamed protein product; EST AU057948(S21932) corresponds to a region of the predicted gene. hypothetical protein {Oryza sativa (japonica cultivar-group);}	NA
MZ00019774				1.36153	NA	NA
MZ00056652		-0.631097	1.16418	1.35763	putative T complex protein {Oryza sativa (japonica cultivar-group);}	LOC_Os06g36700;LOC_Os10g37060;LOC_Os03g42220
MZ00041962			2.17089	1.35101	hypothetical protein {Oryza sativa (japonica cultivar-group);}	NA
MZ00021424			2.92988	1.35051	sarcoplasmic reticulum protein-like protein {Oryza sativa (japonica cultivar-group);} ^|^GB|AAS07364.1|41469641|AC092852 sarcoplasmic reticulum protein (with alternative splicing) {Oryza sativa (japonica -TRUNCATED-	LOC_Os03g62640
MZ00036582				1.3441	OSJNBa0093F12.14 {Oryza sativa (japonica cultivar-group);} ^|^GB|CAE03940.3|39545862|OSJN00129 OSJNBa0093F12.14 {Oryza sativa (japonica cultivar-group);}	LOC_Os04g50970
MZ00015841			1.18203	1.34208	putative GTP-binding protein {Oryza sativa (japonica cultivar-group);}	LOC_Os03g62600;LOC_Os05g01480;LOC_Os01g62950
H300000718				1.3316	NA	NA
MZ00036889				1.33021	receptor-like protein kinase-like {Oryza sativa (japonica cultivar-group);} ^|^GB|BAB84843.1|18677116|AP003216 receptor-like protein kinase-like {Oryza sativa (japonica cultivar-group);}	LOC_Os01g42290
MZ00043864				1.32991	contains EST D39982(S1682) unknown protein {Oryza sativa (japonica cultivar-group);} ^|^GB|BAB89669.1|20160727|AP003262 contains EST D39982(S1682) similar to Arabidopsis thaliana chromosome 1, At1g27440 unkn-TRUNCATED-	LOC_Os01g70190;LOC_Os01g70200;LOC_Os04g32670
MZ00040965			1.45096	1.328	Gamma-zeathionin 2. {Zea mays;} ^|^PIR|B58319|B58319 gamma-zeathionin 2 - maize {Zea mays;}	NA
MZ00026716			1.43569	1.32348	unknown protein {Oryza sativa (japonica cultivar-group);}	LOC_Os07g46710
MZ00026717			1.78924	1.32289	membrane protein-like {Oryza sativa (japonica cultivar-group);}	LOC_Os09g17600;LOC_Os08g30020;LOC_Os08g29760
MZ00041222			1.34514	1.32041	OSJNBb0078D11.6 {Oryza sativa (japonica cultivar-group);}	LOC_Os04g47530;LOC_Os02g44910;LOC_Os06g51100
MZ00042985			1.16217	1.32025	40S ribosomal protein S27a. {Zea mays;}	NA
MZ00024237				1.31675	eukaryotic translation initiation factor 5 {Zea mays;}	LOC_Os06g48350;LOC_Os09g15770
MZ00026772		-0.370933	1.35194	1.31481	helix-loop-helix-like protein {Oryza sativa (japonica cultivar-group);}	LOC_Os08g04390;LOC_Os07g35870;LOC_Os02g02480
MZ00021154				1.31395	H+-transporting two-sector ATPase (EC 3.6.3.14) delta chain - maize (fragment) {Zea mays;} ^|^GB|CAA46804.1|311237|ZMATPD H(+)-transporting ATP synthase {Zea mays;}	LOC_Os02g51470
MZ00013850				1.3128	Superoxide dismutase [Cu-Zn] 4AP (EC 1.15.1.1). {Zea mays;}	LOC_Os03g22810;LOC_Os07g46990;LOC_Os08g44770
MZ00044619				1.3116	putative genetic modifier {Zea mays;}	LOC_Os04g47020;LOC_Os09g39560
MZ00037552	0.424411		1.70533	1.29916	NA	NA
MZ00026856	-1.13767	-0.432934	0.593001	1.29774	At5g23535 {Arabidopsis thaliana;} ^|^GB|AAS47607.1|44681334|BT011601 At5g23535 {Arabidopsis thaliana;} ^|^GB|BAA97247.1|8809706|AB025633 50S ribosomal protein L24 {Arabidopsis thaliana;}	LOC_Os11g04370;LOC_Os12g04160
MZ00013728				1.29747	NA	NA
MZ00049617				1.29606	B1160F02.15 {Oryza sativa (japonica cultivar-group);} ^|^GB|CAE01576.2|38344759|OSJN00014 OSJNBa0068L06.2 {Oryza sativa (japonica cultivar-group);}	LOC_Os06g01250;LOC_Os04g01140;LOC_Os06g41070
MZ00043213				1.29125	phosphoenolpyruvate carboxylase {Zea mays;}	LOC_Os02g14770;LOC_Os09g14670;LOC_Os01g55350
MZ00046815				1.2828	Dehydration responsive element binding protein 2F (DREB2F protein). {Arabidopsis thaliana;} ^|^PIR|T06760|T06760 hypothetical protein F15B8.210 - Arabidopsis thaliana {Arabidopsis thaliana;} ^|^GB|AAM64799.1-TRUNCATED-	LOC_Os03g07830;LOC_Os08g45110;LOC_Os05g27930
MZ00012628		0.597953		1.28277	NA	NA
MZ00003497				1.2822	putative phosphate translocator {Oryza sativa (japonica cultivar-group);} ^|^GB|AAV25444.1|53982465|AC084817 putative phosphate translocator {Oryza sativa (japonica cultivar-group);}	LOC_Os01g07310
MZ00037161		0.785164	1.71275	1.27942	NA	NA
MZ00024188				1.27249	unknown protein {Oryza sativa (japonica cultivar-group);} ^|^GB|BAD09183.1|42408047|AP004047 unknown protein {Oryza sativa (japonica cultivar-group);}	LOC_Os02g48610
MZ00044630			1.87057	1.27142	putative receptor-like protein kinase {Oryza sativa (japonica cultivar-group);} ^|^GB|BAD09492.1|42408339|AP004564 putative receptor-like protein kinase {Oryza sativa (japonica cultivar-group);}	LOC_Os08g34640;LOC_Os08g34650
MZ00004832				1.26709	unknown protein {Oryza sativa (japonica cultivar-group);}	NA
MZ00047923	-2.04661			1.26314	putative circadian clock coupling factor ZGT {Oryza sativa (japonica cultivar-group);}	LOC_Os05g41490;LOC_Os01g58850;LOC_Os07g40710
MZ00005695			1.6666	1.26255	NA	NA
MZ00042124			1.40089	1.26248	NA	NA
MZ00007588				1.2624	NA	NA
MZ00022797	-0.354065		0.42888	1.26131	NA	NA
MZ00037725			1.09562	1.26018	unknown {Zea mays;} ^|^GB|AAN40686.1|23955914|AF548024 translationally controlled tumor protein-like protein {Zea mays;}	LOC_Os11g43900
MZ00020743				1.2565	NA	NA
MZ00013610			1.11312	1.25502	catalase (EC 1.11.1.6) 1 - maize {Zea mays;} ^|^GB|CAA42720.1|311239|ZMCATA1 catalase-1 {Zea mays;}	LOC_Os06g51150;LOC_Os03g03910;LOC_Os02g02400
MZ00031814			1.64261	1.25452	Heat shock protein 82. {Zea mays;} ^|^GB|AAB26482.2|7546186|S59780 heat shock protein HSP82 {Zea mays;}	LOC_Os04g01740;LOC_Os08g39140;LOC_Os09g30430
MZ00043222				1.2511	NA	NA
MZ00019230	0.438252			1.24974	putative calcium-dependent protein kinase 2 {Oryza sativa (japonica cultivar-group);}	LOC_Os07g06740;LOC_Os03g57510;LOC_Os12g30150
MZ00039810		-0.46835	1.83764	1.24873	contains EST C97546(C60355) unknown protein {Oryza sativa (japonica cultivar-group);} ^|^GB|BAB03425.1|9558506|AP002816 unnamed protein product; EST C97546(C60355) corresponds to a region of the predicted ge-TRUNCATED-	LOC_Os01g09300;LOC_Os10g37880;LOC_Os10g37890
MZ00043032				1.2453	ADP-ribosylation factor {Oryza sativa (japonica cultivar-group);} ^|^GB|BAB85255.1|18844784|AP003247 putative ADP-ribosylation factor {Oryza sativa (japonica cultivar-group);}	LOC_Os03g59740;LOC_Os01g16030;LOC_Os01g59790
MZ00036580				1.24252	NA	NA
MZ00019057				1.23718	putative RNA helicase {Oryza sativa (japonica cultivar-group);}	LOC_Os03g61220
MZ00026314			1.60705	1.2353	putative permease {Oryza sativa (japonica cultivar-group);}	LOC_Os07g30810;LOC_Os09g15170;LOC_Os12g39420
MZ00043822				1.23187	hypothetical protein {Oryza sativa (japonica cultivar-group);} ^|^GB|AAN05005.1|22726005|AC092211 hypothetical protein {Oryza sativa (japonica cultivar-group);}	NA
MZ00040558	-1.46575	-1.01119	0.768942	1.2235	heat shock protein 17.2 - maize {Zea mays;} ^|^GB|CAA46641.1|22335|ZMHSP172 heat shock protein 17.2 {Zea mays;}	LOC_Os01g04370;LOC_Os01g04380;LOC_Os01g04360
MZ00040890			1.06171	1.22092	unknown protein {Oryza sativa (japonica cultivar-group);}	LOC_Os12g31780;LOC_Os03g30430;LOC_Os11g41150
MZ00000855				1.22035	NA	NA
MZ00041163				1.2183	NA	NA
MZ00028274	0.177231			1.21636	Unknown protein {Oryza sativa (japonica cultivar-group);}	LOC_Os03g02730
MZ00043031		0.705313		1.21512	putative ribosomal protein L34 {Oryza sativa (japonica cultivar-group);}	LOC_Os08g06040;LOC_Os08g33920;LOC_Os09g24690
MZ00037143				1.21215	ADP-ribosylation factor 1 {Oryza sativa (japonica cultivar-group);} ^|^GB|BAC45192.1|27261078|AP005197 ADP-ribosylation factor 1 {Oryza sativa (japonica cultivar-group);} ^|^GB|BAC06914.1|22093618|AP003740 A-TRUNCATED-	LOC_Os03g59740;LOC_Os07g12170;LOC_Os07g12200
MZ00039085				1.21065	NA	NA
MZ00017948				1.21009	unknown protein {Oryza sativa (japonica cultivar-group);}	LOC_Os07g37160
MZ00035041			1.30759	1.2069	NA	NA
MZ00016337			0.556365	1.20629	putative N-carbamyl-L-amino acid amidohydrolase {Arabidopsis thaliana;} ^|^GB|AAL67039.1|18377779|AY074343 putative N-carbamyl-L-amino acid amidohydrolase {Arabidopsis thaliana;}	LOC_Os12g40550;LOC_Os06g45480
MZ00032617	-0.948561		0.349688	1.20612	putative Sm protein F {Oryza sativa (japonica cultivar-group);}	NA
MZ00038354		-0.678812	1.3463	1.20592	Tubulin beta chain. {Oryza sativa;} ^|^GB|BAB92274.1|20804582|AP003232 tubulin beta chain {Oryza sativa (japonica cultivar-group);} ^|^GB|BAA06381.1|493708|RICBTA beta-tubulin {Oryza sativa (japonica cultiva-TRUNCATED-	LOC_Os01g59150;LOC_Os01g18050;LOC_Os05g34170
MZ00007522		-0.853632		1.20365	expressed protein {Oryza sativa (japonica cultivar-group);}	LOC_Os03g58170;LOC_Os03g53270
MZ00036572				-1.20255	NA	NA
MZ00025321				-1.204	ESTs C72761(E2193),AU056875(S20945), AU056876(S20945) correspond to a region of the predicted gene. Similar to Thermus thermophilus gene for homocitrate synthase, homoaconitate hydratase, and ORF,complete an-TRUNCATED-	LOC_Os07g41680;LOC_Os06g07120
MZ00025371			-0.798267	-1.20632	alanine aminotransferase {Zea mays;}	LOC_Os10g25130;LOC_Os07g42600;LOC_Os03g08530
MZ00001473	1.54465			-1.20733	NADP-specific isocitrate dehydrogenase {Oryza sativa (japonica cultivar-group);} ^|^GB|AAD37809.1|5007084|AF155333 NADP-specific isocitrate dehydrogenase {Oryza sativa;}	LOC_Os01g46610;LOC_Os05g49760;LOC_Os01g14580
MZ00039024	1.23298			-1.20976	NA	NA
MZ00027718				-1.2124	putative GDP-4-keto-6-deoxy-D-mannose-3,5- epimerase-4-reductase {Oryza sativa (japonica cultivar-group);}	LOC_Os06g44270;LOC_Os06g44260;LOC_Os02g43510
MZ00030923	0.323918			-1.21334	homocysteine S-methyltransferase-4 {Zea mays;}	LOC_Os01g56610;LOC_Os12g41390;LOC_Os10g28630
MZ00042267	1.11166			-1.21346	unknown protein {Oryza sativa (japonica cultivar-group);} ^|^GB|BAD46347.1|52077306|AP005681 unknown protein {Oryza sativa (japonica cultivar-group);}	LOC_Os09g35680;LOC_Os10g37830;LOC_Os02g45320
MZ00013711	1.42886			-1.21475	NA	NA
MZ00019334			-1.00074	-1.2186	hypothetical protein F27B13.90 - Arabidopsis thaliana {Arabidopsis thaliana;} ^|^GB|CAB43660.1|4914409|ATF27B13 putative protein {Arabidopsis thaliana;} ^|^GB|CAB79743.1|7269884|ATCHRIV71 putative protein {Arabidopsis thaliana;}	LOC_Os02g07980
MZ00049669				-1.21914	NA	NA
MZ00044405	1.3134			-1.22294	putative cyclin homolog {Oryza sativa (japonica cultivar-group);}	LOC_Os01g27940
MZ00042902			-1.08268	-1.22295	unknown {Zea mays;} ^|^GB|AAN40686.1|23955914|AF548024 translationally controlled tumor protein-like protein {Zea mays;}	LOC_Os11g43900
MZ00056525	0.874693			-1.22606	non-photosynthetic NADP-malic enzyme {Zea mays;}	LOC_Os01g09320;LOC_Os05g09440;LOC_Os01g52500
MZ00026229	0.989713		-0.432183	-1.22623	unknown protein {Oryza sativa (japonica cultivar-group);} ^|^GB|BAD10100.1|42408840|AP004799 unknown protein {Oryza sativa (japonica cultivar-group);}	LOC_Os02g04260
MZ00005097	0.210849			-1.22657	NA	NA
MZ00041054				-1.22746	putative 60S ribosomal L28 protein {Oryza sativa (japonica cultivar-group);}	LOC_Os05g46430;LOC_Os02g57540;LOC_Os01g51020
MZ00023846				-1.22944	OSJNBa0053B21.14 {Oryza sativa (japonica cultivar-group);}	LOC_Os04g32030;LOC_Os02g30650;LOC_Os10g14870
MZ00043137	0.590618			-1.23024	RuBisCo subunit binding-protein beta subunit {Zea mays;}	LOC_Os06g02380;LOC_Os02g01280
MZ00023662	1.28303			-1.23057	putative cyclophilin {Oryza sativa (japonica cultivar-group);} ^|^GB|BAD53622.1|53792607|AP003621 putative cyclophilin {Oryza sativa (japonica cultivar-group);}	LOC_Os06g49480;LOC_Os06g49470;LOC_Os02g02890
MZ00043732	0.651283			-1.23153	zinc finger protein -like {Oryza sativa (japonica cultivar-group);}	LOC_Os09g38790
MZ00024287	0.398363			-1.23602	monodehydroascorbate reductase {Oryza sativa (japonica cultivar-group);}	LOC_Os08g44340;LOC_Os09g39380;LOC_Os02g47790
MZ00018564	1.08192	-0.35477		-1.25075	putative lipase homolog {Oryza sativa (japonica cultivar-group);} ^|^GB|BAB39241.1|13365803|AP002869 putative lipase homolog {Oryza sativa (japonica cultivar-group);}	LOC_Os01g22660;LOC_Os01g22780;LOC_Os01g22640
MZ00018499			-1.36296	-1.25087	contains EST C20389(E11954) unknown protein {Oryza sativa (japonica cultivar-group);}	NA
MZ00039410	1.96326		1.16273	-1.25409	19kD alpha zein B5 {Zea mays;}	NA
MZ00030141	1.09905	0.451937		-1.25415	Putative GTP-binding protein {Oryza sativa (japonica cultivar-group);}	LOC_Os03g05280;LOC_Os10g31830;LOC_Os05g01490
MZ00043552	1.03522			-1.25912	arabinoxylan arabinofuranohydrolase isoenzyme AXAH-I {Hordeum vulgare;}	LOC_Os12g03470;LOC_Os11g03730;LOC_Os12g03530
MZ00039142				-1.26295	putative r40c1 protein {Oryza sativa (japonica cultivar-group);}	LOC_Os07g48460;LOC_Os07g48490;LOC_Os03g21040
MZ00015861	1.0157			-1.26561	AP2 transcriptional activator DRF1.3 {Hordeum vulgare;} ^|^GB|AAO27885.1|27960760|AF521303 dehydration-responsive AP2 domain transcriptional activator {Hordeum vulgare;}	LOC_Os05g27930;LOC_Os01g07120;LOC_Os08g45110
MZ00015789			-1.36593	-1.27204	unknown protein {Oryza sativa (japonica cultivar-group);}	LOC_Os05g11950;LOC_Os01g11750;LOC_Os01g11760
MZ00025873			-1.68537	-1.27343	putative histone H2A {Oryza sativa (japonica cultivar-group);}	LOC_Os07g36140;LOC_Os08g33100;LOC_Os12g25120
MZ00017577	0.519405			-1.27383	putative vesicle trafficking protein {Oryza sativa (japonica cultivar-group);}	LOC_Os03g57760;LOC_Os06g09850
MZ00016554				-1.27431	hypothetical protein {Oryza sativa (japonica cultivar-group);} ^|^GB|BAB63606.1|15289911|AP003239 hypothetical protein similar to Arabidopsis thaliana chromosome 1, F18O14.3 {Oryza sativa (japonica cultivar--TRUNCATED-	LOC_Os01g56070;LOC_Os12g43930;LOC_Os03g47500
MZ00028520	0.419368			-1.27967	putative UMP synthase 1 {Oryza sativa (japonica cultivar-group);}	LOC_Os01g72250;LOC_Os01g72240
MZ00023878				-1.28008	putative Sec61 alpha form 2 {Oryza sativa (japonica cultivar-group);} ^|^GB|BAD28481.1|50252374|AP005313 putative Sec61 alpha form 2 {Oryza sativa (japonica cultivar-group);}	LOC_Os03g11440;LOC_Os09g17830;LOC_Os09g17840
MZ00031532	1.25505			-1.28948	hypothetical protein similar to Arabidopsis thaliana chromosome 4, F4C21.12 {Oryza sativa (japonica cultivar-group);}	LOC_Os01g70950
MZ00057222		0.536126		-1.29722	acidic ribosomal protein P1a - maize {Zea mays;} ^|^GB|AAB71079.1|2431769|ZMU62752 acidic ribosomal protein P1a {Zea mays;}	LOC_Os08g02340
MZ00042480				-1.29764	Catalase isozyme 2 (EC 1.11.1.6). {Zea mays;} ^|^GB|CAA38588.1|22234|ZMCAT2R catalase {Zea mays;}	LOC_Os03g03910;LOC_Os06g51150;LOC_Os02g02400
MZ00029890	0.964501			-1.29883	unknown protein {Arabidopsis thaliana;}	LOC_Os06g46900
MZ00044582				-1.30201	putative P18 {Oryza sativa (japonica cultivar-group);}	NA
MZ00003819				-1.30518	putative ethylene-responsive transcriptional coactivator {Oryza sativa (japonica cultivar-group);}	LOC_Os06g39240;LOC_Os08g27850
MZ00042815				-1.31051	Metallothionein-like protein type 2. {Oryza sativa;} ^|^PIR|T03727|T03727 metallothionein-like protein - rice {Oryza sativa;} ^|^GB|AAC49627.1|1815628|OSU43530 metallothionein-like type 2 {Oryza sativa;} ^|^GB|BAA14038.1|1752831|D89931 metallothionein-like protein {Oryza sativa;} ^|^GB|BAB44010.1|13872903|AP002540 metallothionein-like protein {Oryza sativa (japonica cultivar-group);}	NA
MZ00024123		0.323025	-1.66206	-1.31604	60S ribosomal protein L21 {Oryza sativa (japonica cultivar-group);} ^|^GB|AAK27801.1|13489167|AC022457 60S ribosomal protein L21 {Oryza sativa (japonica cultivar-group);}	LOC_Os03g04750;LOC_Os10g32820
MZ00004069			-1.33115	-1.31665	NA	NA
MZ00030229				-1.31749	NA	NA
MZ00042804	0.588378			-1.31961	metallothionein-like protein {Cynodon dactylon;}	LOC_Os01g05650
MZ00021954	1.05576			-1.32073	putative probable transcription repressor HOTR {Oryza sativa (japonica cultivar-group);}	LOC_Os07g39800
MZ00012706	0.396009			-1.32222	putative peroxidase ATP22a {Oryza sativa (japonica cultivar-group);}	LOC_Os06g48030;LOC_Os04g56180;LOC_Os07g02440
MZ00021723	0.685765			-1.32295	putative protein kinase {Oryza sativa (japonica cultivar-group);}	LOC_Os03g41460;LOC_Os12g39630;LOC_Os03g55600
MZ00041610				-1.34249	Nonspecific lipid-transfer protein precursor (LTP) (Phospholipidtransfer protein) (PLTP) (Allergen Zea m 14). {Zea mays;} ^|^PIR|A31779|A31779 phospholipid transfer protein 9C2 precursor - maize {Zea mays;} -TRUNCATED-	LOC_Os11g02370;LOC_Os11g24070;LOC_Os12g02310
MZ00018120			-2.1257	-1.34589	unknown protein {Oryza sativa (japonica cultivar-group);} ^|^GB|AAT93930.1|51038127|AC120990 unknown protein {Oryza sativa (japonica cultivar-group);}	LOC_Os05g49410
MZ00015168	0.951258			-1.34958	Superoxide dismutase [Mn] 3.4, mitochondrial precursor (EC 1.15.1.1). {Zea mays;} ^|^PIR|B48684|B48684 superoxide dismutase (EC 1.15.1.1) (Mn) 3.2 precursor - maize {Zea mays;} ^|^GB|AAA72022.2|7548002|MZEMTMSODC Mn-superoxide dismutase {Zea mays;}	LOC_Os05g25850
MZ00005985	0.951806			-1.35271	AAA-type ATPase-like {Oryza sativa (japonica cultivar-group);}	LOC_Os07g09420;LOC_Os03g58790;LOC_Os12g24320
MZ00056715				-1.35352	putative phosphoadenylyl-sulfate reductase {Oryza sativa (japonica cultivar-group);}	LOC_Os07g32570
MZ00037253				-1.35456	subtilisin/chymotrypsin inhibitor - maize {Zea mays;} ^|^GB|CAA57677.1|559538|ZMPIS7 substilin {Zea mays;} ^|^GB|CAA55588.1|475253|ZMMPI proteinase inhibitor {Zea mays;} ^|^GB|CAA49593.1|475922|ZMCIMS protei-TRUNCATED-	NA
MZ00023443		0.734825		-1.35611	elongation factor 1A SMV resistance-related protein {Glycine max;}	LOC_Os03g08010;LOC_Os03g08020;LOC_Os03g08050
MZ00014656			-1.52724	-1.35898	contains EST AU162265(E30874) unknown protein {Oryza sativa (japonica cultivar-group);} ^|^GB|BAB92572.1|20804891|AP003380 contains EST AU162265 unknown protein {Oryza sativa (japonica cultivar-group);} -TRUNCATED-	LOC_Os01g68030
MZ00040126				-1.36307	F1-ATP synthase delta subunit {Ipomoea batatas;}	LOC_Os06g43850
MZ00037643				-1.36471	unknown {Oryza sativa (japonica cultivar-group);}	NA
MZ00025309				-1.36543	NA	NA
MZ00003696			-1.23047	-1.36641	OSJNBa0027P08.10 {Oryza sativa (japonica cultivar-group);}	LOC_Os04g36760;LOC_Os02g40700;LOC_Os04g43060
MZ00040864			-1.42714	-1.37045	histone H4. {Arabidopsis thaliana;}	LOC_Os01g61920;LOC_Os02g45940;LOC_Os03g02780
MZ00055213	0.607116			-1.37129	NA	NA
MZ00027966	0.661334			-1.37351	putative integral membrane protein {Oryza sativa (japonica cultivar-group);}	LOC_Os03g07130
MZ00023686			-0.512623	-1.37575	putative phosphoglycerate kinase, cytosolic {Oryza sativa (japonica cultivar-group);}	LOC_Os02g07260;LOC_Os06g45710;LOC_Os05g41640
MZ00036900		0.337237		-1.37773	NA	NA
MZ00019188	1.48417			-1.38071	unknown protein {Oryza sativa (japonica cultivar-group);}	LOC_Os05g04370
MZ00055234		0.736467		-1.38447	NA	NA
MZ00052254	0.452894			-1.38829	NA	NA
MZ00005103				-1.39209	ATP synthase beta chain, mitochondrial precursor (EC 3.6.3.14). {Neurospora crassa;} ^|^PIR|JC1112|JC1112 H+-transporting two-sector ATPase (EC 3.6.3.14) beta chain [similarity] - Neurospora crassa {Neurospo-TRUNCATED-	LOC_Os05g47980;LOC_Os01g49190;LOC_Os05g35320
MZ00018078			-1.8537	-1.39416	unnamed protein product; gene_id:K3K7.22 pir||T31651 similar to unknown protein {Arabidopsis thaliana;}	LOC_Os11g32480
MZ00017800		0.367971		-1.39908	hypothetical protein similar to Lycopersicon esculentum putative acid phosphatase {Oryza sativa (japonica cultivar-group);} ^|^GB|BAB91709.1|20521191|AP003278 hypothetical protein similar to acid phosphatase-TRUNCATED-	LOC_Os01g41660;LOC_Os01g52230;LOC_Os02g13290
MZ00026661	0.863643	0.761748		-1.40613	putative NAC-domain protein {Oryza sativa (japonica cultivar-group);} ^|^GB|AAT02360.1|46849874|AY596808 NAC transcription factor {Oryza sativa (japonica cultivar-group);}	LOC_Os03g60080;LOC_Os07g12340;LOC_Os01g60020
MZ00025101	1.04418			-1.41304	DnaJ-like protein {Oryza sativa;}	LOC_Os02g43930;LOC_Os04g46390;LOC_Os03g44620
MZ00037530				-1.42294	putative zinc finger protein {Oryza sativa (japonica cultivar-group);} ^|^GB|BAB91787.1|20521271|AP003308 putative zinc finger protein {Oryza sativa (japonica cultivar-group);}	LOC_Os01g39110
MZ00026160		1.19594	-2.5995	-1.42555	glutathione S-transferase GST 30 {Zea mays;}	LOC_Os10g38740;LOC_Os10g38780;LOC_Os10g38730
MZ00041424			-2.16019	-1.42746	synaptobrevin-like protein {Oryza sativa (japonica cultivar-group);}	LOC_Os07g09600;LOC_Os03g58840;LOC_Os03g06960
MZ00025426				-1.42823	Tubulin alpha-2 chain (Alpha-2 tubulin). {Eleusine indica;} ^|^GB|AAC05718.1|2511533|AF008121 alpha-tubulin 2 {Eleusine indica;}	LOC_Os03g11970;LOC_Os07g38730;LOC_Os11g14220
MZ00012946	0.231978		-1.48255	-1.42992	acidic ribosomal protein P3a - maize {Zea mays;} ^|^GB|AAB71078.1|2431767|ZMU62751 acidic ribosomal protein P3a {Zea mays;}	LOC_Os06g48780
MZ00041231				-1.43699	putative microtubial binding protein {Oryza sativa (japonica cultivar-group);}	LOC_Os08g09240;LOC_Os04g53240;LOC_Os07g32800
MZ00031304				-1.43857	NA	LOC_Os06g05670
MZ00035594				-1.44256	non-photosynthetic NADP-malic enzyme {Zea mays;}	LOC_Os01g52500;LOC_Os05g09440;LOC_Os01g54030
MZ00039328	0.762822		-0.68585	-1.44982	NA	NA
MZ00027349				-1.45181	protein phosphatase 2C-like {Oryza sativa (japonica cultivar-group);}	LOC_Os09g15670;LOC_Os05g38290;LOC_Os03g16170
MZ00037721	1.54282			-1.45211	putative chloroplast inner envelope protein {Oryza sativa (japonica cultivar-group);} ^|^GB|AAG13554.1|10140720|AC023240 putative chloroplast inner envelope protein {Oryza sativa (japonica cultivar-group);} -TRUNCATED-	NA
MZ00030445	0.295778			-1.45224	ethylene-responsive factor-like protein 1 {Zea mays;}	LOC_Os01g21120;LOC_Os09g26420;LOC_Os03g08500
MZ00018122		-0.631538	-1.18605	-1.45452	putative lanthionine synthetase {Oryza sativa (japonica cultivar-group);} ^|^GB|AAL58268.1|18071409|AC068923 putative lanthionine synthetase {Oryza sativa (japonica cultivar-group);}	LOC_Os10g35480;LOC_Os04g44730
MZ00042020			-1.55844	-1.45572	putative ribosomal protein L11 {Oryza sativa (japonica cultivar-group);} ^|^GB|AAK27825.1|13489191|AC022457 putative ribosomal protein L11 {Oryza sativa (japonica cultivar-group);}	LOC_Os10g32870
MZ00003590			-2.28492	-1.46089	NA	NA
MZ00043014				-1.46203	OsRad6 {Oryza sativa (japonica cultivar-group);} ^|^GB|BAD30372.1|50509962|AP003842 OsRad6 {Oryza sativa (japonica cultivar-group);}	LOC_Os03g57790;LOC_Os07g07240;LOC_Os05g08960
MZ00030512	3.03109			-1.46326	probable translation initiation factor SUI1 {Neurospora crassa;}	LOC_Os07g34590;LOC_Os05g41900;LOC_Os01g58220
MZ00041027				-1.46626	NA	NA
MZ00036672	0.723842			-1.47255	Identical to gb|D50317 ADP glucose pyrophosphorylase large subunit from Oryza sativa. ESTs dbj|D22125 and dbj|D15718 come from {Oryza sativa (japonica cultivar-group);}	LOC_Os05g50380;LOC_Os01g44220;LOC_Os03g52460
MZ00012852	0.437548			-1.47304	putative thaumatin {Arabidopsis thaliana;}	LOC_Os12g38120;LOC_Os12g38150;LOC_Os11g47680
MZ00039095				-1.47439	Alanine aminotransferase 2 (EC 2.6.1.2) (GPT) (Glutamic--pyruvictransaminase 2) (Glutamic--alanine transaminase 2) (ALAAT-2). {Panicum miliaceum;} ^|^PIR|S28429|S28429 alanine transaminase (EC 2.6.1.2) - pro-TRUNCATED-	LOC_Os10g25130;LOC_Os07g42600;LOC_Os03g08530
MZ00020797	0.60428			-1.48256	OSJNBa0013K16.4 {Oryza sativa (japonica cultivar-group);}	LOC_Os04g49530
MZ00039334			-1.83503	-1.48338	metallothionein-like protein {Cynodon dactylon;}	LOC_Os01g05650
MZ00026127	1.57659			-1.49152	development regulation gene OsNAC4 {Oryza sativa (japonica cultivar-group);} ^|^GB|BAA89798.1|6730938|AB028183 OsNAC4 protein {Oryza sativa;}	LOC_Os01g60020;LOC_Os03g60080;LOC_Os07g12340
MZ00052520	-0.336833	0.0961074	-1.92775	-1.49481	NA	NA
MZ00005306				-1.49503	NA	NA
MZ00035264			-1.20789	-1.49751	hypothetical protein {Oryza sativa (japonica cultivar-group);}	LOC_Os03g07380;LOC_Os10g26540
MZ00040880			-1.27922	-1.5002	nonclathrin coat protein zeta1-COP {Zea mays;}	LOC_Os05g38610;LOC_Os01g62150;LOC_Os02g21250
MZ00014257				-1.50089	Glucose-1-phosphate adenylyltransferase large subunit 2, chloroplastprecursor (EC 2.7.7.27) (ADP-glucose synthase) (ADP-glucosepyrophosphorylase) (AGPASE S) (Alpha-D-glucose-1-phosphate adenyltransferase). {-TRUNCATED-	LOC_Os05g50380;LOC_Os01g44220;LOC_Os07g13980
MZ00018761	1.85005	0.755333		-1.50483	putative Myb-like DNA-binding protein {Oryza sativa (japonica cultivar-group);}	LOC_Os03g55590;LOC_Os07g02800;LOC_Os12g39640
MZ00037013	2.70647			-1.5071	NA	NA
MZ00043785				-1.50804	putative PTS protein {Cicer arietinum;}	LOC_Os09g36290
MZ00030212				-1.51202	AT5g51720/MIO24_14 {Arabidopsis thaliana;} ^|^GB|AAK49604.1|13926265|AF372888 AT5g51720/MIO24_14 {Arabidopsis thaliana;} ^|^GB|BAB11241.1|10177871|AB010074 unnamed protein product; gene_id:MIO24.14 unknown protein {Arabidopsis thaliana;}	LOC_Os07g28400
MZ00040597				-1.51222	actin {Zea mays;}	LOC_Os05g36290;LOC_Os01g64630;LOC_Os03g61970
MZ00057151		0.805908	-2.48611	-1.52027	unnamed protein product; ESTs C97134(C52296),C97133(C52296) correspond to a region of the predicted gene. Similar to Putative hydroxymethylglutaryl-CoA lyase precursor. (AC005168) {Oryza sativa (japonica cul-TRUNCATED-	LOC_Os12g04020;LOC_Os01g16350;LOC_Os11g04210
MZ00015718	0.474413	0.253807		-1.52352	OSJNBa0052O21.15 {Oryza sativa (japonica cultivar-group);}	LOC_Os04g12970;LOC_Os04g12720;LOC_Os04g12980
MZ00036398				-1.52652	xyloglucan endotransglycosylase homolog. {Zea mays;}	NA
MZ00004830	1.40956	1.66103		-1.53344	NA	NA
MZ00035743	0.649469			-1.54416	Sucrose synthase 1 (EC 2.4.1.13) (Sucrose-UDP glucosyltransferase 1)(Shrunken-1). {Zea mays;} ^|^PIR|S07184|YUZMS sucrose synthase (EC 2.4.1.13) - maize {Zea mays;} ^|^GB|CAA26229.1|22488|ZMSUCS2 sucrose synthase {Zea mays;} ^|^GB|CAA26247.1|22486|ZMSUCS1 unnamed protein product; sucrose synthase {Zea mays;}	LOC_Os06g09450;LOC_Os03g28330;LOC_Os07g42490
MZ00043200				-1.56364	At4g31290 {Arabidopsis thaliana;}	LOC_Os02g26700
MZ00036745			-1.46627	-1.56745	ascorbate peroxidase {Brassica oleracea;}	NA
MZ00035452	0.869292			-1.56789	2-isopropylmalate synthase B (EC 2.3.3.13) (Alpha-isopropylmalatesynthase B) (Alpha-IPM synthetase B). {Lycopersicon pennellii;} ^|^GB|AAB61599.1|2213884|AF004166 2-isopropylmalate synthase {Lycopersicon pen-TRUNCATED-	NA
MZ00028645	0.15892			-1.56968	putative protein {Arabidopsis thaliana;} ^|^GB|BAD43875.1|51970366|AK176112 putative protein {Arabidopsis thaliana;} ^|^GB|AAQ65141.1|34365659|BT010518 At5g37070 {Arabidopsis thaliana;} ^|^GB|BAB11359.1|1017-TRUNCATED-	LOC_Os03g18560;LOC_Os01g38500;LOC_Os05g27950
MZ00025049				-1.57066	putative Nt-gh3 deduced protein {Oryza sativa (japonica cultivar-group);}	LOC_Os07g40290;LOC_Os01g55940;LOC_Os01g57610
MZ00041470	0.445645			-1.57249	Phosphoglucomutase, cytoplasmic 1 (EC 5.4.2.2) (Glucose phosphomutase1) (PGM 1). {Zea mays;} ^|^PIR|T04326|T04326 phosphoglucomutase (EC 5.4.2.2) 1 - maize {Zea mays;} ^|^GB|AAC50048.1|3294467|ZMU89341 phosp-TRUNCATED-	LOC_Os03g50480;LOC_Os10g11140
MZ00030825				-1.57282	putative seed specific protein {Oryza sativa (japonica cultivar-group);}	LOC_Os07g08790
MZ00014356				-1.58094	putative 6-phosphogluconolactonase {Oryza sativa (japonica cultivar-group);}	LOC_Os09g35970;LOC_Os08g43370;LOC_Os03g30300
MZ00037638			-1.27993	-1.58299	NA	NA
MZ00041338				-1.58339	putative glutathione peroxidase {Sorghum bicolor;}	LOC_Os04g46960;LOC_Os02g44500;LOC_Os06g08670
MZ00056450	0.926992		-0.787172	-1.58502	Neurofilament triplet M protein-like protein {Oryza sativa (japonica cultivar-group);}	LOC_Os07g07040
MZ00013505	0.760146		-0.88187	-1.58852	OSJNBa0029H02.16 {Oryza sativa (japonica cultivar-group);} ^|^GB|CAC09501.1|10241664|H0711G06 putative 60s Ribosomal protein L25 {Oryza sativa (indica cultivar-group);}	LOC_Os04g42270;LOC_Os01g24690
MZ00037466			-1.26246	-1.59071	NA	NA
MZ00004901	2.36034			-1.59455	probable 60S large subunit ribosomal protein {Neurospora crassa;}	NA
MZ00041777				-1.59878	DNA-directed RNA polymerase (EC 2.7.7.6) 23K chain [imported] - Arabidopsis thaliana {Arabidopsis thaliana;} ^|^GB|AAM63355.1|21554280|AY086150 RNA polymerase I, II and III 24.3 kDa subunit {Arabidopsis thal-TRUNCATED-	LOC_Os01g59140;LOC_Os04g41040
MZ00041166				-1.59985	expressed protein {Oryza sativa (japonica cultivar-group);}	LOC_Os03g38520
MZ00014229				-1.6026	pathogen-related protein {Oryza sativa;} ^|^GB|AAL74406.1|18539471|AF395880 JIOsPR10 {Oryza sativa;}	LOC_Os03g18850;LOC_Os02g52250
MZ00044555	0.388755		-1.27979	-1.6106	putative phosphoribosyl pyrophosphate synthase {Oryza sativa (japonica cultivar-group);}	LOC_Os01g52530;LOC_Os02g48390
MZ00005363	0.788041		-1.3084	-1.62513	contains ESTs AU101313(E10180),AU161063(C53367),C19264(E10180),AU063176 (C53367),C19811(E10967) unknown protein {Oryza sativa (japonica cultivar-group);} ^|^GB|BAB92194.1|20804499|AP003077 contains ESTs -TRUNCATED-	LOC_Os01g32780
MZ00037085	1.22601			-1.62776	NA	NA
MZ00044429	1.32888			-1.62796	putative Myb-like DNA-binding protein {Oryza sativa (japonica cultivar-group);}	NA
MZ00054868				-1.63058	putative coiled-coil protein {Oryza sativa (japonica cultivar-group);}	LOC_Os08g12430;LOC_Os02g05840;LOC_Os05g05310
MZ00038847	0.919847			-1.63289	Alanine aminotransferase 2 (EC 2.6.1.2) (GPT) (Glutamic--pyruvictransaminase 2) (Glutamic--alanine transaminase 2) (ALAAT-2). {Panicum miliaceum;} ^|^PIR|S28429|S28429 alanine transaminase (EC 2.6.1.2) - proso millet {Panicum miliaceum;} ^|^GB|CAA49199.1|296204|PMPALAAT2 alanine aminotransferase {Panicum miliaceum;}	NA
MZ00037128				-1.63562	NA	NA
MZ00039764	0.568804		-1.01611	-1.63958	NA	NA
MZ00020079		0.990331	-2.34739	-1.64078	cold-regulated protein {Hordeum vulgare subsp. vulgare;}	LOC_Os05g39250
MZ00015939	-0.530298		-1.96014	-1.65195	Oleosin Zm-II (Oleosin 18 kDa) (Lipid body-associated protein L2). {Zea mays;} ^|^PIR|A35040|A35040 oleosin 18 - maize {Zea mays;} ^|^GB|AAA67699.1|168509|MZEKD18 oleosin KD18 (L2) {Zea mays;}	LOC_Os03g49190
MZ00021741				-1.65262	putative isoflavone reductase {Oryza sativa (japonica cultivar-group);}	LOC_Os01g13610;LOC_Os01g13590;LOC_Os06g27770
MZ00042052	0.938248			-1.65342	WRKY9 {Oryza sativa (japonica cultivar-group);} ^|^GB|BAC55609.1|27817841|AP003747 putative WRKY transcription factor 20 {Oryza sativa (japonica cultivar-group);}	LOC_Os07g39480;LOC_Os04g39570;LOC_Os09g30400
MZ00043581				-1.65726	NA	NA
MZ00040414				-1.65811	dehydrogenase Adh1,alcohol. {Zea mays;}	NA
MZ00029397	1.14772		-1.20264	-1.65835	putative beta-glucosidase {Oryza sativa (japonica cultivar-group);}	LOC_Os05g30350;LOC_Os05g30390;LOC_Os05g30280
MZ00024138				-1.6617	putative dnaK-type molecular chaperone precursor {Oryza sativa (japonica cultivar-group);}	LOC_Os02g53420;LOC_Os03g02260;LOC_Os12g14070
MZ00013841				-1.66521	putative phospho-2-dehydro-3-deoxyheptonate aldolase 1, chloroplast precursor {Oryza sativa (japonica cultivar-group);}	LOC_Os07g42960;LOC_Os03g27230;LOC_Os08g37790
MZ00043371	1.27922			-1.66774	NA	NA
MZ00019093	2.02336			-1.67423	heat shock protein 70 {Triticum aestivum;}	LOC_Os05g23740;LOC_Os12g14070;LOC_Os03g02260
MZ00041440				-1.67758	probable lipase - maize {Zea mays;} ^|^GB|AAA33480.1|532623|MZELIPASE dehydrin {Zea mays;}	LOC_Os02g44870
MZ00014865			-1.30115	-1.68044	Probable prefoldin subunit 2. {Arabidopsis thaliana;} ^|^GB|AAM44968.1|21281273|AY113920 putative prefoldin protein {Arabidopsis thaliana;} ^|^GB|AAM63693.1|21554794|AY086635 prefoldin-like protein {Arabidop-TRUNCATED-	LOC_Os11g36050;LOC_Os12g30060
MZ00044299			-1.92476	-1.69326	unknown protein {Oryza sativa (japonica cultivar-group);}	LOC_Os05g37830;LOC_Os03g15920
MZ00030984	0.982282			-1.69413	putative chitin-inducible gibberellin-responsive protein {Oryza sativa (japonica cultivar-group);}	LOC_Os07g36170;LOC_Os03g09280;LOC_Os10g22430
MZ00057301				-1.69473	putative acetyltransferase {Oryza sativa (japonica cultivar-group);}	LOC_Os03g58020;LOC_Os03g58010;LOC_Os03g58030
MZ00041605		1.12041		-1.69754	phospholipid transfer protein - maize {Zea mays;} ^|^GB|AAB06443.1|1498597|ZMU66105 phospholipid transfer protein {Zea mays;}	LOC_Os11g24070;LOC_Os11g02370;LOC_Os12g02320
MZ00039751			-2.18177	-1.69892	metallothionein-like protein {Cynodon dactylon;}	LOC_Os01g05650
MZ00019069				-1.69934	4-hydroxyphenylpyruvate dioxygenase (EC 1.13.11.27) (4HPPD) (HPD)(HPPDase). {Hordeum vulgare;} ^|^PIR|T04471|T04471 probable 4-hydroxyphenylpyruvate dioxygenase (EC 1.13.11.27) - barley {Hordeum vulgare;} ^|-TRUNCATED-	LOC_Os02g07160
MZ00043350				-1.70502	H+-exporting ATPase (EC 3.6.3.6) - maize {Zea mays;} ^|^GB|CAA59800.1|758355|ZMPMHATP H(+)-transporting ATPase {Zea mays;}	LOC_Os04g56160;LOC_Os12g44150;LOC_Os03g48310
MZ00013532				-1.71235	Phosphoenolpyruvate carboxykinase [ATP] (EC 4.1.1.49) (PEPcarboxykinase) (Phosphoenolpyruvate carboxylase) (PEPCK). {Zea mays;} ^|^GB|BAA36483.1|5672673|AB018744 phosphoenolpyruvate carboxykinase {Zea mays;}-TRUNCATED-	LOC_Os03g15050;LOC_Os10g13700
MZ00026735	0.938232	0.811167	-1.58694	-1.714	galactinol synthase 3 {Zea mays;}	LOC_Os03g20120;LOC_Os07g48830
MZ00042871				-1.71435	putative r40c1 protein {Oryza sativa (japonica cultivar-group);}	LOC_Os01g01450;LOC_Os07g48460;LOC_Os03g21040
MZ00017158	0.512677		-1.42382	-1.71605	NA	NA
MZ00031591	2.31033			-1.71619	60S ribosomal protein L15. {Neurospora crassa;} ^|^GB|CAD21192.1|18376127|NCB21D9 probable ribosomal protein L15.e.B, cytosolic {Neurospora crassa;}	LOC_Os03g40180;LOC_Os05g19370
MZ00004129				-1.71981	SPX domain containing protein {Oryza sativa (japonica cultivar-group);} ^|^GB|AAP50928.1|31415907|AC133932 putative SPX domain containing protein {Oryza sativa (japonica cultivar-group);}	LOC_Os03g29250;LOC_Os10g25310;LOC_Os06g40120
MZ00042920				-1.72254	NA	NA
MZ00043229			-0.902673	-1.72644	putative glycine-rich protein {Oryza sativa (japonica cultivar-group);}	LOC_Os10g31320;LOC_Os10g31330;LOC_Os12g13890
MZ00040501	1.46772			-1.72886	OSJNBa0038O10.10 {Oryza sativa (japonica cultivar-group);}	LOC_Os04g44430
MZ00041389		0.42342	-1.96081	-1.73515	peroxiredoxin {Oryza sativa (japonica cultivar-group);} ^|^GB|BAC01192.1|21644633|AP003264 peroxiredoxin {Oryza sativa (japonica cultivar-group);} ^|^GB|AAG40130.1|11761654|AF203879 peroxiredoxin {Oryza sati-TRUNCATED-	LOC_Os01g48420;LOC_Os06g42000;LOC_Os02g09940
MZ00014992	0.99219		-0.728505	-1.74701	putative RNA polymerase III {Oryza sativa (japonica cultivar-group);}	LOC_Os03g28960;LOC_Os03g44490;LOC_Os10g35290
MZ00004120				-1.74871	phospholipid transfer protein - maize {Zea mays;} ^|^GB|AAB06443.1|1498597|ZMU66105 phospholipid transfer protein {Zea mays;}	NA
MZ00054803				-1.75566	hypothetical protein {Oryza sativa (japonica cultivar-group);}	LOC_Os01g40190
MZ00042918	0.331713			-1.76573	L-ascorbate peroxidase (EC 1.11.1.11) [validated] - rice {Oryza sativa;} ^|^GB|AAP13093.1|30060252|AY254495 ascorbate peroxidase {Oryza sativa (indica cultivar-group);} ^|^GB|AAO17000.1|27476069|AC134232 Put-TRUNCATED-	LOC_Os03g17690;LOC_Os07g49400;LOC_Os08g43560
MZ00015002	0.914955			-1.76736	unknown protein {Arabidopsis thaliana;} ^|^GB|BAC42602.1|26450991|AK117965 unknown protein {Arabidopsis thaliana;}	LOC_Os09g34860
MZ00014100				-1.76858	26S proteasome non-ATPase regulatory subunit 6 (26S proteasomeregulatory particle non-ATPase subunit 7) (OsRPN7). {Oryza sativa;} ^|^GB|CAD41392.2|38346051|OSJN00125 OJ000223_09.5 {Oryza sativa (japonica cul-TRUNCATED-	LOC_Os04g40850;LOC_Os02g38810
MZ00055936	-0.387156		-2.19587	-1.78599	OSJNBa0038O10.9 {Oryza sativa (japonica cultivar-group);}	LOC_Os04g44420
MZ00043232				-1.80063	putative glycine-rich protein {Oryza sativa (japonica cultivar-group);}	LOC_Os10g31320;LOC_Os10g31420;LOC_Os06g09870
MZ00039707				-1.80171	OSJNBa0015K02.15 {Oryza sativa (japonica cultivar-group);}	NA
MZ00036250				-1.80844	ribosomal Pr 117 {Triticum aestivum;}	LOC_Os02g56960;LOC_Os03g04590;LOC_Os10g32920
MZ00039158			-2.51316	-1.81173	unknown protein {Oryza sativa (japonica cultivar-group);}	LOC_Os01g01450;LOC_Os07g48460;LOC_Os07g48500
MZ00016180	1.42583			-1.82067	putative plastid ribosomal protein L35 {Zea mays;} ^|^GB|CAD24032.1|28411202|ZMA431185 putative plastid ribosomal protein L35 {Zea mays;}	NA
MZ00013442		0.480738	-1.75489	-1.83438	sterol carrier protein 2-like {Oryza sativa (japonica cultivar-group);} ^|^GB|BAD35172.1|51091903|AP003458 sterol carrier protein 2-like {Oryza sativa (japonica cultivar-group);}	LOC_Os06g10890;LOC_Os02g52720;LOC_Os01g25500
MZ00051923			-1.95261	-1.83601	unknown protein {Oryza sativa (japonica cultivar-group);} ^|^GB|BAD27780.1|50251851|AP004139 unknown protein {Oryza sativa (japonica cultivar-group);}	LOC_Os02g44670
MZ00039163			-2.24127	-1.84658	unknown protein {Oryza sativa (japonica cultivar-group);}	LOC_Os01g01450;LOC_Os07g48460;LOC_Os07g48500
MZ00001123			-3.10746	-1.85865	pore protein homolog {Arabidopsis thaliana;}	LOC_Os03g19290;LOC_Os01g19770
MZ00004385				-1.85874	NA	NA
MZ00016638			-2.42822	-1.86932	hypothetical protein {Zea mays;}	LOC_Os11g40590;LOC_Os03g19600;LOC_Os07g48910
MZ00020246	1.40721			-1.86952	putative secretory carrier membrane protein {Oryza sativa (japonica cultivar-group);}	LOC_Os03g38590;LOC_Os07g37740
MZ00014585				-1.87503	27K protein {Triticum aestivum;}	LOC_Os03g18450;LOC_Os01g61240
MZ00035747				-1.87678	putative 60S ribosomal protein L31 {Picea mariana;}	NA
MZ00037558			-2.65151	-1.88134	NA	NA
MZ00035699	0.612205			-1.89909	putative acetyl-CoA C-acyltransferase {Oryza sativa (japonica cultivar-group);}	LOC_Os09g07830;LOC_Os01g02020
MZ00042806			-2.06542	-1.91259	metallothionein-like protein {Cynodon dactylon;}	NA
MZ00006924			-1.53653	-1.93455	aintegumenta-like protein {Oryza sativa;} ^|^GB|CAE01548.2|38343964|OSJN00016 OSJNBb0022F16.3 {Oryza sativa (japonica cultivar-group);}	LOC_Os04g55970
MZ00017748	0.0869112			-1.93479	putative peptide transporter {Oryza sativa (japonica cultivar-group);} ^|^GB|AAG46153.1|12039367|AC018727 putative peptide transporter {Oryza sativa (japonica cultivar-group);}	LOC_Os10g42870;LOC_Os10g42900;LOC_Os04g50940
MZ00014813	0.833228		-1.30267	-1.93736	sulfite reductase (ferredoxin) (EC 1.8.7.1) sir precursor - maize {Zea mays;} ^|^GB|BAA23641.1|2653558|D50679 ferredoxin-sulfite reductase precursor {Zea mays;}	LOC_Os05g42350
MZ00013860				-1.9617	putative DnaJ like protein {Oryza sativa (japonica cultivar-group);}	LOC_Os03g57340;LOC_Os03g44620;LOC_Os02g43930
MZ00027961			-1.42103	-1.96302	unnamed protein product; gene_id:MUL3.2 unknown protein {Arabidopsis thaliana;}	NA
MZ00020255				-1.96843	Probable 60S ribosomal protein C1687.06c. {Schizosaccharomyces pombe;} ^|^PIR|T37749|T37749 60s ribosomal protein l28 - fission yeast (Schizosaccharomyces pombe) {Schizosaccharomyces pombe;} -TRUNCATED-	NA
MZ00041260	0.665622			-1.98935	putative 70 kDa peptidylprolyl isomerase {Oryza sativa (japonica cultivar-group);}	LOC_Os08g41390;LOC_Os04g28420
MZ00042591				-2.00169	NA	NA
MZ00015646	1.41398			-2.00458	acyl-CoA:diacylglycerol acyltransferase 1 {Olea europaea;}	LOC_Os05g10810;LOC_Os06g36800
MZ00041522	0.520632			-2.00546	ADP,ATP carrier protein, mitochondrial precursor (ADP/ATP translocase)(Adenine nucleotide translocator) (ANT). {Oryza sativa;} ^|^GB|BAD12908.1|45735874|AP004098 ATP/ADP translocator {Oryza sativa (japonica cultivar-group);} ^|^GB|BAA02161.1|218145|RICATADPT ATP/ADP translocator {Oryza sativa (japonica cultivar-group);}	LOC_Os05g23720;LOC_Os02g48720;LOC_Os11g43960
MZ00039683	0.86361		-1.52651	-2.00599	metallothionein-like protein {Cynodon dactylon;}	NA
MZ00042917		0.18065	-1.66463	-2.02086	L-ascorbate peroxidase (EC 1.11.1.11) [validated] - rice {Oryza sativa;} ^|^GB|AAP13093.1|30060252|AY254495 ascorbate peroxidase {Oryza sativa (indica cultivar-group);} ^|^GB|AAO17000.1|27476069|AC134232 Put-TRUNCATED-	LOC_Os03g17690;LOC_Os07g49400;LOC_Os08g43560
MZ00039308			-1.95951	-2.05036	metallothionein-like protein {Cynodon dactylon;}	NA
MZ00030982			-1.80972	-2.06495	putative peptide transporter-like protein {Oryza sativa (japonica cultivar-group);} ^|^GB|BAB16322.1|10697191|AP002818 putative peptide transport protein {Oryza sativa (japonica cultivar-group);}	LOC_Os01g01360;LOC_Os03g04570
MZ00042803				-2.07034	metallothionein-like protein {Cynodon dactylon;}	LOC_Os01g05650
MZ00039614			-1.17375	-2.07469	NA	NA
MZ00016819				-2.07636	putative cyclophilin-40 {Oryza sativa (japonica cultivar-group);}	LOC_Os06g11320;LOC_Os02g52360;LOC_Os02g10970
MZ00024881				-2.08126	putative stress-related protein {Oryza sativa (japonica cultivar-group);}	LOC_Os07g47510;LOC_Os05g05940
MZ00005277	-1.29221		-3.87368	-2.08983	hypothetical protein [imported] - Arabidopsis thaliana {Arabidopsis thaliana;} ^|^GB|BAC42889.1|26451584|AK118271 unknown protein {Arabidopsis thaliana;} ^|^GB|AAG48811.1|12083304|AF332448 putative receptor -TRUNCATED-	NA
MZ00018922			-3.83215	-2.10211	unknown protein {Oryza sativa (japonica cultivar-group);} ^|^GB|BAC83536.1|34393856|AP004343 unknown protein {Oryza sativa (japonica cultivar-group);}	LOC_Os03g22230
MZ00039699		0.663859	-2.87724	-2.10699	metallothionein-like protein {Cynodon dactylon;}	NA
MZ00056626	0.812517	0.746544	-2.07208	-2.13805	phospholipid transfer protein - maize {Zea mays;} ^|^GB|AAB06443.1|1498597|ZMU66105 phospholipid transfer protein {Zea mays;}	LOC_Os04g08000;LOC_Os11g24070;LOC_Os09g13780
MZ00036616	2.58976	0.421459		-2.15138	zein protein {Acetabularia mediterranea;}	NA
MZ00016415				-2.15723	putative dermal glycoprotein precursor {Oryza sativa (japonica cultivar-group);}	LOC_Os01g71080;LOC_Os01g71090;LOC_Os01g71070
MZ00014818			-1.66511	-2.16378	putative permease 1 {Oryza sativa (japonica cultivar-group);} ^|^GB|BAD15728.1|46390278|AP004800 putative permease 1 {Oryza sativa (japonica cultivar-group);}	LOC_Os02g50820;LOC_Os03g60880;LOC_Os08g32500
MZ00039313				-2.17579	Metallothionein-like protein type 2. {Oryza sativa;} ^|^PIR|T03727|T03727 metallothionein-like protein - rice {Oryza sativa;} ^|^GB|BAD52374.1|53748951|AB175925 metallothionein {Oryza rufipogon;} ^|^GB|BAD52-TRUNCATED-	NA
MZ00041285	0.296372			-2.18459	non-photosynthetic NADP-malic enzyme {Zea mays;}	LOC_Os01g09320;LOC_Os05g09440;LOC_Os01g52500
MZ00043517	0.761683			-2.18869	allene oxide cyclase {Zea mays;}	LOC_Os03g32310
MZ00016909				-2.21137	Hypothetical protein {Oryza sativa (japonica cultivar-group);}	LOC_Os03g06390;LOC_Os07g07670
MZ00056820		1.15265		-2.27708	hypothetical protein [imported] - Arabidopsis thaliana {Arabidopsis thaliana;} ^|^GB|BAC42889.1|26451584|AK118271 unknown protein {Arabidopsis thaliana;} ^|^GB|AAG48811.1|12083304|AF332448 putative receptor -TRUNCATED-	LOC_Os03g16940
MZ00024577				-2.28397	putative GTP binding protein {Oryza sativa (japonica cultivar-group);}	LOC_Os07g01920;LOC_Os06g09570
MZ00041871	0.80278			-2.28512	NA	NA
MZ00057224				-2.31129	putative microtubial binding protein {Oryza sativa (japonica cultivar-group);}	LOC_Os08g09240;LOC_Os04g53240;LOC_Os07g32800
MZ00035273			-1.79207	-2.32561	putative lipid transfer protein {Oryza sativa (japonica cultivar-group);} ^|^GB|AAT39266.1|47900531|AC135925 putative lipid transfer protein {Oryza sativa (japonica cultivar-group);} ^|^GB|AAT85180.1|5087840-TRUNCATED-	LOC_Os05g47730
MZ00042919			-1.91549	-2.35231	L-ascorbate peroxidase (EC 1.11.1.11) [validated] - rice {Oryza sativa;} ^|^GB|BAA08264.1|1321661|D45423 ascorbate peroxidase {Oryza sativa;} ^|^GB|AAP13093.1|30060252|AY254495 ascorbate peroxidase {Oryza sativa (indica cultivar-group);} ^|^GB|AAO17000.1|27476069|AC134232 Putative ascorbate peroxidase {Oryza sativa (japonica cultivar-group);}	NA
MZ00019853	0.418796	-0.167652	-1.79772	-2.38417	Ferrochelatase II, chloroplast precursor (EC 4.99.1.1) (Protohemeferro-lyase) (Heme synthetase) (Fragment). {Oryza sativa;} ^|^GB|BAA22284.1|2429618|AB007120 ferrochelatase {Oryza sativa;}	LOC_Os05g29760
MZ00041642	0.460181		-2.10085	-2.38733	NA	NA
MZ00027738			-2.74921	-2.39691	probable molybdopterin synthase small chain F28M11.20 [similarity] - Arabidopsis thaliana {Arabidopsis thaliana;} ^|^GB|AAM65028.1|21593079|AY087485 unknown {Arabidopsis thaliana;} ^|^GB|CAB39762.1|4538974|ATF28M11 hypothetical protein {Arabidopsis thaliana;} ^|^GB|CAB78133.1|7267706|ATCHRIV28 hypothetical protein {Arabidopsis thaliana;} ^|^GB|BAC42352.1|26450476|AK117700 unknown protein {Arabido…	NA
MZ00030290				-2.41756	putative protein kinase {Oryza sativa (japonica cultivar-group);}	LOC_Os01g10450
MZ00041629				-2.43758	putative aldehyde dehydrogenase MIS1 {Zea mays;}	LOC_Os05g45960
MZ00014932	1.07299			-2.44246	small nuclear ribonucleoprotein U2B'''' - potato {Solanum tuberosum;} ^|^GB|AAA33847.1|169589|POTU2B spliceosomal protein {Solanum tuberosum;}	LOC_Os03g18720;LOC_Os05g06280
MZ00054892				-2.45854	hypothetical protein {Oryza sativa (japonica cultivar-group);} ^|^GB|BAB63606.1|15289911|AP003239 hypothetical protein similar to Arabidopsis thaliana chromosome 1, F18O14.3 {Oryza sativa (japonica cultivar--TRUNCATED-	LOC_Os01g56070;LOC_Os12g43930;LOC_Os03g47500
MZ00013718				-2.50137	wali7 gene. {Triticum aestivum;}	LOC_Os11g05050;LOC_Os12g05050;LOC_Os03g53270
MZ00039367	1.40585			-2.57624	NA	NA
MZ00037357	0.67569			-2.67431	NA	NA
MZ00015310	0.692593			-2.71874	contains ESTs C23613(S14085),AU032777(S14085) similar to Arabidopsis thaliana chromosome 5, K15I22.11 unknown protein {Oryza sativa (japonica cultivar-group);} ^|^GB|BAA94239.1|7523511|AP001633 unnamed protein product; ESTs AU032777(S14085),C23613(S14085) correspond to a region of the predicted gene. Similar to Arabidopsis thaliana chromosome II sequence from clones T22O13, F12K2; putative lipase…	LOC_Os06g06290;LOC_Os06g06250;LOC_Os05g11910
MZ00015288	0.955061			-2.73125	vacuolar processing enzyme {Oryza sativa (japonica cultivar-group);}	LOC_Os04g45470;LOC_Os02g43010;LOC_Os01g37910
MZ00041005	1.2349		-2.17867	-2.73797	subtilisin/chymotrypsin inhibitor - maize {Zea mays;} ^|^GB|CAA57677.1|559538|ZMPIS7 substilin {Zea mays;} ^|^GB|CAA55588.1|475253|ZMMPI proteinase inhibitor {Zea mays;} ^|^GB|CAA49593.1|475922|ZMCIMS proteinase inhibitor {Zea mays;}	NA
MZ00036822	0.979529			-2.79992	putative glutathione peroxidase {Sorghum bicolor;}	LOC_Os02g44500;LOC_Os04g46960;LOC_Os06g08670
MZ00036844				-2.80005	NA	NA
MZ00029957				-2.82915	NA	NA
MZ00030174	0.896283			-2.83584	1,3-beta-glucanase (EC 3.2.1.-) glu1 - rice {Oryza sativa;} ^|^GB|AAB86541.1|2623783|AF030166 glucanase {Oryza sativa (indica cultivar-group);}	LOC_Os01g71860;LOC_Os01g71810;LOC_Os01g71380
MZ00056628				-2.85789	copper chaperone {Populus alba x Populus tremula var. glandulosa;}	LOC_Os08g10480;LOC_Os02g32800
MZ00014433		0.618676	-3.16132	-2.88324	putative xylanase inhibitor protein {Triticum turgidum subsp. durum;}	LOC_Os11g47580;LOC_Os07g43820;LOC_Os08g40740
MZ00022340	0.223716	2.10722	-4.85709	-2.97359	hypothetical protein {Oryza sativa (japonica cultivar-group);} ^|^GB|AAM88618.1|22002134|AC092389 hypothetical protein {Oryza sativa (japonica cultivar-group);}	LOC_Os10g38860;LOC_Os06g04160
MZ00023642	0.686318			-2.97711	putative ribosomal protein L34 {Oryza sativa (japonica cultivar-group);}	LOC_Os08g06040;LOC_Os08g33920;LOC_Os09g24690
MZ00027060				-3.00845	putative cytochrome b5 {Oryza sativa (japonica cultivar-group);} ^|^GB|BAD25582.1|49388452|AP004868 putative cytochrome b5 {Oryza sativa (japonica cultivar-group);}	LOC_Os02g43360;LOC_Os10g37420;LOC_Os05g01820
MZ00024992				-3.12459	Unknown protein {Oryza sativa (japonica cultivar-group);}	LOC_Os05g02880;LOC_Os03g17710;LOC_Os01g06290
MZ00022152			-3.40747	-3.17565	NA	NA
MZ00040586	4.01847			-3.36227	Zein-alpha precursor (19 kDa) (PMS1). {Zea mays;} ^|^PIR|S15655|S15655 zein, 19K - maize {Zea mays;} ^|^GB|CAA37651.1|22446|ZMPMS1G 19 kDa zein {Zea mays;}	NA
MZ00039288	4.2318			-3.38904	mutant 19 kDa S15P alpha-zein {Zea mays;}	NA
MZ00037141			-3.2349	-3.39638	NA	NA
MZ00015071	1.0981			-3.45056	putative glutathione S-transferase {Oryza sativa (japonica cultivar-group);}	LOC_Os03g17470;LOC_Os03g17480;LOC_Os03g17460
MZ00035586	3.63678			-3.48094	zein Zd1, 19K - maize {Zea mays;} ^|^GB|CAA47640.1|535021|ZMZEINZD1 zein Zd1 (19 kDa zein) {Zea mays;}	NA
MZ00040879	3.92874			-3.50996	19K zein precursor (clone ZG31A) - maize (fragment) {Zea mays;} ^|^GB|CAA24720.1|809117|ZMZE04 zein {Zea mays;}	NA
MZ00022026				-3.59808	unknown protein {Oryza sativa (japonica cultivar-group);} ^|^GB|BAC15921.1|22831058|AP003811 unknown protein {Oryza sativa (japonica cultivar-group);}	NA
MZ00041649			-3.67374	-3.64735	ferritin 1 precursor (clone FM1) - maize (fragment) {Zea mays;} ^|^GB|CAA43663.1|22276|ZMFERRI1 ferritin {Zea mays;}	LOC_Os12g01530;LOC_Os11g01530
MZ00023483	1.92052			-3.66306	Heat shock protein 82. {Oryza sativa;} ^|^PIR|S25541|S25541 heat shock protein 82 - rice (strain Taichung Native One) {Oryza sativa;} ^|^GB|BAD08897.1|42407751|AP003892 heat shock protein 82 {Oryza sativa (j-TRUNCATED-	LOC_Os08g39140;LOC_Os09g30450;LOC_Os09g30430
MZ00005242	-0.433089		-5.04736	-3.77473	putative 4-methyl-5(B-hydroxyethyl)-thiazol monophosphate biosynthesis enzyme {Oryza sativa (japonica cultivar-group);}	NA
MZ00003835			-4.4166	-3.78852	putative lipid transfer protein {Oryza sativa (japonica cultivar-group);} ^|^GB|AAT39266.1|47900531|AC135925 putative lipid transfer protein {Oryza sativa (japonica cultivar-group);} ^|^GB|AAT85180.1|5087840-TRUNCATED-	LOC_Os05g47730
MZ00038016	2.41718			-3.83131	zein {Zea mays;}	NA
MZ00027595				-3.88967	putative NAD-/NADP-dependent oxidoreductase {Oryza sativa (japonica cultivar-group);} ^|^GB|AAS90638.1|46391111|AC105262 putative NAD-/NADP-dependent oxidoreductase {Oryza sativa (japonica cultivar-group);} -TRUNCATED-	LOC_Os05g04870;LOC_Os04g30760;LOC_Os06g08600
MZ00028436				-3.97016	hypothetical protein [imported] - Arabidopsis thaliana {Arabidopsis thaliana;} ^|^GB|AAF75090.1|8439904|F24B9 ESTs gb|Z27026 and gb|29860 come from this gene. {Arabidopsis thaliana;} ^|^GB|BAC42889.1|26451584|AK118271 unknown protein {Arabidopsis thaliana;} ^|^GB|AAG48811.1|12083304|AF332448 putative receptor serine/threonine kinase {Arabidopsis thaliana;}	LOC_Os03g16940
MZ00038218			-3.3471	-4.12593	Glutelin 2 precursor (Zein-gamma) (27 kDa zein) (Alcohol-solublereduced glutelin) (ASG) (Zein ZC2). {Zea mays;} ^|^PIR|A93557|ZMZM19 glutelin 2 precursor (clone pME119) - maize {Zea mays;} ^|^GB|AAL16977.1|1-TRUNCATED-	NA
MZ00038145	4.03236			-4.20656	Zein-alpha precursor (19 kDa) (PMS1). {Zea mays;} ^|^PIR|S15655|S15655 zein, 19K - maize {Zea mays;} ^|^GB|CAA37651.1|22446|ZMPMS1G 19 kDa zein {Zea mays;}	NA
MZ00038204	3.83335			-4.3686	19kD alpha zein B1 {Zea mays;}	NA
MZ00057413	3.72838			-4.46209	zein Zd1, 19K - maize {Zea mays;} ^|^GB|CAA47639.1|535020|ZMZEINZD1 zein Zd1 (19 kDa zein) {Zea mays;}	NA
MZ00057414	3.77259			-4.67691	zein Zd1, 19K - maize {Zea mays;} ^|^GB|CAA47639.1|535020|ZMZEINZD1 zein Zd1 (19 kDa zein) {Zea mays;}	NA
MZ00057302	3.82923		-0.337481	-4.78007	22kD alpha zein 4 {Zea mays;}	NA
MZ00035201		1.12341	-4.60776	-5.08192	NA	NA
MZ00037952	4.02631		-0.905623	-5.15406	Zein-alpha precursor (Clone Z4). {Zea mays;} ^|^PIR|S07172|S07172 19K zein precursor (clone Z4) - maize {Zea mays;} ^|^GB|AAL16986.1|16305127|AF371270 19kD alpha zein B2 {Zea mays;} ^|^GB|CAA24719.1|4388702|-TRUNCATED-	NA
MZ00037986	4.19282			-5.28568	zein Zd1, 19K - maize {Zea mays;} ^|^GB|CAA47640.1|535021|ZMZEINZD1 zein Zd1 (19 kDa zein) {Zea mays;}	NA
